# Supplementary material for: Aerobic capacity and muscle proteome: Insights from a mouse model
Source: Exp Physiol. 2024 Nov 21;110(2):293–306. doi: 10.1113/EP092308 (PMC11782188; doi:10.1113/EP092308)
Supplement: Supplementary file 1 — Proteome database. [file EPH-110-293-s003.xlsx]

## Sheet: Hoja1
id	GRUPO	meters	1433B_MOUSE	1433F_MOUSE	1433S_MOUSE	1433T_MOUSE	1433Z_MOUSE	2A5A_MOUSE	2A5E_MOUSE	2A5G_MOUSE	2AAA_MOUSE	2AAB_MOUSE	2ABD_MOUSE	3BP2_MOUSE	3BP5L_MOUSE	3HIDH_MOUSE	41_MOUSE	4F2_MOUSE	5NT1A_MOUSE	5NT3A_MOUSE	68MP_MOUSE	6PGD_MOUSE	6PGL_MOUSE	A0A068BIS6_MOUSE	A0A075B5N7_MOUSE	A0A075B5P3_MOUSE	A0A075B5Y4_MOUSE	A0A077S9N1_MOUSE	A0A087WNT1_MOUSE	A0A087WNU6_MOUSE	A0A087WP63_MOUSE	A0A087WPL5_MOUSE	A0A087WPN6_MOUSE	A0A087WQ20_MOUSE	A0A087WQ68_MOUSE	A0A087WQF0_MOUSE	A0A087WQV1_MOUSE	A0A087WQX8_MOUSE	A0A087WR13_MOUSE	A0A087WRG6_MOUSE	A0A087WRU0_MOUSE	A0A087WS16_MOUSE	A0A0A0MQE1_MOUSE	A0A0A0MQF6_MOUSE	A0A0A6YW01_MOUSE	A0A0A6YW54_MOUSE	A0A0A6YW72_MOUSE	A0A0A6YWR2_MOUSE	A0A0A6YXI5_MOUSE
1	2	154	0.655096	0.808792	1.85086	-0.350822	1.38385	0.301096	-0.534818	0.251174	0.736613	1.05095		-1.11228		-0.798353	0.574599		-2.65399	2.13905	-0.424743	0.114342	0.598194			-2.36885	3.36928			-1.77392	-0.254796	-0.97967	1.17473	1.32159	0.626975	-0.222834			1.42406	-0.310129	0.493488	-0.136327					1.78034	-1.59667
2	2	93	0.483822	-0.828977	-0.867406	0.0407792	0.230303	-0.568777	0.387276	0.236659	0.477289	-0.128928		2.81641		1.03736	0.107141		-3.42394	-1.97498	2.67745	1.62973	-0.0746033			-3.05936	0.0122461			-1.79999	0.778162	-0.141805	-0.573813	0.185276	-0.831052	0.369591			-0.658856	0.786262	0.184979	1.99819					1.38778	-1.37788
3	2	119	0.446601	0.354719	1.95527	-0.931876	-0.057594	-0.268934	-0.0109915	0.0951791	-0.225863	1.17791		-2.20229		-1.59258	0.67065		0.0398864	1.08647	-3.34054	0.268495	0.681435			-0.0130295	0.338672			0.448185	0.189886	1.00802	0.818953	-0.147221	2.16251	-0.787557			1.61532	-2.02581	0.787515	0.589923					0.997938	0.870722
4	2	72	0.765668	1.83898	-0.742549	0.56353	0.655222	0.286241	0.259521	0.306109	0.0832121	1.10554		-1.45436		-0.31368	-0.912389		1.0826	0.643265	-1.64878	1.15548	-0.142304			0.452226	0.144767			1.50439	-1.38863	-0.139214	0.671146	0.20638	-0.15997	-1.27236			0.51009	-1.4802	0.638698	-0.566258					1.21242	1.7901
5	2	130	-0.926059	-1.62761	1.11543	-0.914858	0.0254094	-0.49996	0.297653	-0.0292619	0.923037	-0.609928		-2.27255		1.10647	-0.167774		0.342656	0.700727	0.277728	-0.487031	0.435849			0.0915094	-1.49035			0.685481	0.889981	0.474486	-0.898085	-1.04821	-0.241321	0.449395			0.128331	-0.179029	-0.728925	-1.75159					-0.653868	-1.22325
6	2	205	-0.402367	0.831354	-1.33951	-0.566525	0.0547879	0.569505	-0.310864	0.29307	-0.283503	0.592245		1.71357		1.04675	-0.517194		-0.797838	-0.736154	1.32219	-0.148995	0.925149			-1.71426	-0.427784			-0.403558	-0.294918	-1.49023	1.60034	1.05512	-1.637	0.398602			-1.39801	1.7991	0.0607026	0.472698					0.00516523	-1.06886
7	2	178	-1.09822	-1.71792	-1.92926	0.438818	0.147289	0.383507	0.452256	0.939062	0.138458	-0.761377		1.60984		0.989546	0.988513		-1.60762	-0.791117	2.99316	-1.57209	-1.54483			-1.08018	-0.64165			0.192338	0.417329	0.815543	-1.36225	-0.750921	0.297041	0.462024			-0.0917889	1.00449	-0.530882	0.017558					-1.51899	0.308366
8	2	244	-0.471529	-0.654432	-0.86836	2.03974	0.0532069	0.921801	1.08442	-0.869755	-0.418204	-0.460965		2.18472		-0.628576	-1.0942		5.3418	0.624448	-1.48099	-0.397125	-0.813997			5.10106	1.3056			1.98506	-1.6108	0.699932	-1.09649	-0.661069	-0.277186	1.55049			-0.929255	1.0943	0.0631079	0.990718					-0.650658	0.585446
9	2	201	-0.831333	-0.36132	0.79694	-0.488163	-0.193665	-0.378347	-0.763739	-1.02216	-0.407759	-0.786983		-0.567513		0.0479322	-0.144192		-0.889618	1.3461	-1.03147	-0.479044	0.64516			1.02951	-1.07586			-1.73934	1.10488	0.66846	-0.476366	0.464074	1.59027	-0.633341			1.0292	-0.785095	-0.782164	-0.703129					-0.678388	0.735904
10	2	137	0.560315	0.620929	1.02303	-0.557713	-0.905938	0.180103	-0.32857	0.157978	1.01262	-1.3166		-2.16504		-1.13496	1.04002		1.16051	-1.27467	-0.289755	1.22195	-1.18781			1.14759	0.450855			0.660368	0.521345	-0.256359	-0.469191	-0.42118	-0.343149	-0.303292			-1.05843	-0.324944	0.44029	-1.28034					-2.22354	1.46716
11	1	122	-0.678751	-1.45552	-0.654675	-1.59239	-0.946473	0.0177873	0.104714		-0.182566		-0.778409		-0.239288	2.50585	-1.75847	0.385275		-1.80535	4.48233	-1.49365	-1.08765	-0.392508	-1.3716	-1.40881		-1.23749	0.0757364		1.23362				-0.836563		1.57624	0.354396	0.588273			-1.75978	-2.30004	-1.72616	0.397164	-1.58797	-1.14747	0.806388	0.801557
12	1	276	0.686541	0.318141	-0.0381366	-0.777864	-0.642685	0.356301	-0.221949		-0.183486		0.141716		-0.446214	1.18965	0.300674	1.22898		-1.55134	0.330864	1.0013	-0.0435553	0.582187	-1.16966	-0.823983		-2.54772	0.485691		0.865934				1.30548		0.325983	1.19995	1.66372			-0.601972	-0.036217	-0.21789	-0.308803	0.13345	-1.33666	2.1887	0.0845526
13	1	307	1.26532	-0.0344795	0.215851	1.041	0.0651402	0.732349	0.39123		-0.340881		0.327567		-1.22889	0.7878	0.594616	1.20606		-1.18296	-0.19736	4.26625	0.305243	0.694326	0.769829	-0.300154		0.251931	0.171939		0.802376				0.822643		0.260845	1.20461	0.395705			-0.118912	-0.612483	0.173095	-0.281806	-0.34526	-1.45523	3.52476	1.76693
14	1	233	-0.614359	-1.01348	-0.767908	0.58823	-1.19633	0.874228	0.617269		-0.502353		-0.656542		0.030762	-0.228997	1.59082	0.252902		-1.3019	1.50569	0.0600475	-0.450782	-2.03635	-0.179011	0.151408		-0.337881	1.04931		-0.838006				0.506921		1.4949	0.0561137	1.54688			-0.622646	0.321391	0.122384	0.643061	-0.0823587	-0.502399	0.670256	1.05423
15	1	511	-0.677847	-0.74038	-0.1721	-0.945057	-1.58801	0.0106708	-0.049762		-0.757658		-0.297474		0.528852	2.2894	-0.471575	0.0445044		-1.05674	3.88789	-1.62263	-0.906035	-0.484836	1.57567	-1.77665		-3.08885	-0.630164		1.24615				0.842563		1.1431	0.115501	1.78436			-2.80158	-0.615547	-0.450752	0.0526765	-0.049426	-1.85297	1.16361	-1.37247
16	1	409	-0.904611	-0.432917	-0.287521	-0.964665	-1.18675	0.0356045	-0.0113483		-0.283233		0.0617598		1.67816	-0.325229	-0.74528	-0.18108		-0.699655	0.618136	-0.915576	-1.28471	0.213494	0.807922	-1.15716		-1.71407	0.667561		1.93799				2.01266		0.00283458	0.461308	3.35585			-1.62297	-0.0160307	0.163531	-0.415909	-1.03089	-1.33324	1.42244	-0.430777
17	1	197	-0.914556	-0.478499	-0.238445	-0.98183	-1.67872	0.19889	0.548998		-0.786856		0.0168265		1.25205	0.304477	1.04412	0.0756657		-0.66063	0.899895	-0.358522	2.8339	-0.0344161	-0.463582	2.41685		-1.24261	1.50106		1.16509				0.980687		1.13845	0.894383	1.06633			-2.09035	0.36272	-0.652291	-0.120683	0.0383299	-1.769	0.040864	1.05831
18	1	271	1.42131	0.0968449	-0.439462	1.42193	-0.639796	0.864042	0.341011		-0.600492		0.437417		0.762644	1.03038	-0.0717266	-0.48597		-3.13566	0.557751	2.20977	-0.248198	-0.575862	-0.457858	-0.345102		0.566886	0.642267		0.183526				-0.164407		1.23939	0.508111	-0.327474			-0.823595	0.217398	-1.45821	-0.0891794	0.0877093	-0.474267	0.225494	1.36137
[truncated: 3,907 more columns]
