# Supplementary material for: Aerobic capacity and muscle proteome: Insights from a mouse model
Source: Exp Physiol. 2024 Nov 21;110(2):293–306. doi: 10.1113/EP092308 (PMC11782188; doi:10.1113/EP092308)
Supplement: Supplementary file 2 — Summary of proteomics results in McArdle mice. [file EPH-110-293-s001.xlsx]

## Sheet: McArdle_enrichment
#category	term ID	term description	observed gene count	background gene count	strength	false discovery rate	matching proteins in your network (IDs)	matching proteins in your network (labels)
GO Process	GO:0042692	Muscle cell differentiation	8	314	0.97	0.0133	10090.ENSMUSP00000016771,10090.ENSMUSP00000031131,10090.ENSMUSP00000033825,10090.ENSMUSP00000060394,10090.ENSMUSP00000079937,10090.ENSMUSP00000099671,10090.ENSMUSP00000102971,10090.ENSMUSP00000128000	MYH9_MOUSE,UCHL1_MOUSE,ARHL1_MOUSE,RCAN1_MOUSE,SGCB_MOUSE,MYH10_MOUSE,ALPK3_MOUSE,SRBS2_MOUSE
GO Process	GO:0051146	Striated muscle cell differentiation	7	240	1.03	0.0133	10090.ENSMUSP00000016771,10090.ENSMUSP00000033825,10090.ENSMUSP00000060394,10090.ENSMUSP00000079937,10090.ENSMUSP00000099671,10090.ENSMUSP00000102971,10090.ENSMUSP00000128000	MYH9_MOUSE,ARHL1_MOUSE,RCAN1_MOUSE,SGCB_MOUSE,MYH10_MOUSE,ALPK3_MOUSE,SRBS2_MOUSE
GO Process	GO:0055001	Muscle cell development	7	182	1.15	0.0133	10090.ENSMUSP00000031131,10090.ENSMUSP00000033825,10090.ENSMUSP00000060394,10090.ENSMUSP00000079937,10090.ENSMUSP00000099671,10090.ENSMUSP00000102971,10090.ENSMUSP00000128000	UCHL1_MOUSE,ARHL1_MOUSE,RCAN1_MOUSE,SGCB_MOUSE,MYH10_MOUSE,ALPK3_MOUSE,SRBS2_MOUSE
GO Process	GO:0055013	Cardiac muscle cell development	5	73	1.4	0.0133	10090.ENSMUSP00000033825,10090.ENSMUSP00000079937,10090.ENSMUSP00000099671,10090.ENSMUSP00000102971,10090.ENSMUSP00000128000	ARHL1_MOUSE,SGCB_MOUSE,MYH10_MOUSE,ALPK3_MOUSE,SRBS2_MOUSE
GO Process	GO:0061061	Muscle structure development	10	535	0.83	0.0133	10090.ENSMUSP00000016771,10090.ENSMUSP00000031131,10090.ENSMUSP00000033825,10090.ENSMUSP00000060394,10090.ENSMUSP00000079937,10090.ENSMUSP00000085192,10090.ENSMUSP00000099671,10090.ENSMUSP00000102971,10090.ENSMUSP00000125798,10090.ENSMUSP00000128000	MYH9_MOUSE,UCHL1_MOUSE,ARHL1_MOUSE,RCAN1_MOUSE,SGCB_MOUSE,CO3A1_MOUSE,MYH10_MOUSE,ALPK3_MOUSE,MTM1_MOUSE,SRBS2_MOUSE
GO Process	GO:1901564	Organonitrogen compound metabolic process	31	5039	0.35	0.0133	10090.ENSMUSP00000014546,10090.ENSMUSP00000015277,10090.ENSMUSP00000015829,10090.ENSMUSP00000016771,10090.ENSMUSP00000019470,10090.ENSMUSP00000022734,10090.ENSMUSP00000022834,10090.ENSMUSP00000024757,10090.ENSMUSP00000026420,10090.ENSMUSP00000028087,10090.ENSMUSP00000028944,10090.ENSMUSP00000031131,10090.ENSMUSP00000032892,10090.ENSMUSP00000033825,10090.ENSMUSP00000034588,10090.ENSMUSP00000035010…	TS101_MOUSE,LRRK1_MOUSE,ACDSB_MOUSE,MYH9_MOUSE,PSME3_MOUSE,DNJC3_MOUSE,CMA1_MOUSE,ENPP4_MOUSE,RS26_MOUSE,PPP6_MOUSE,ACS2L_MOUSE,UCHL1_MOUSE,XYLT1_MOUSE,ARHL1_MOUSE,APOA1_MOUSE,STT3B_MOUSE,WEE2_MOUSE,MAP2_MOUSE,H14_MOUSE,THYG_MOUSE,ODBA_MOUSE,PTCD3_MOUSE,CO3A1_MOUSE,TGM2_MOUSE,B2MG_MOUSE,ALPK3_MOUSE,RL30_MOUSE,RM39_MOUSE,MTM1_MOUSE,KGUA_MOUSE,FIBG_MOUSE
GO Process	GO:0060537	Muscle tissue development	8	373	0.89	0.0179	10090.ENSMUSP00000033825,10090.ENSMUSP00000060394,10090.ENSMUSP00000079937,10090.ENSMUSP00000085192,10090.ENSMUSP00000099671,10090.ENSMUSP00000102971,10090.ENSMUSP00000125798,10090.ENSMUSP00000128000	ARHL1_MOUSE,RCAN1_MOUSE,SGCB_MOUSE,CO3A1_MOUSE,MYH10_MOUSE,ALPK3_MOUSE,MTM1_MOUSE,SRBS2_MOUSE
GO Process	GO:0019538	Protein metabolic process	25	4003	0.36	0.0382	10090.ENSMUSP00000014546,10090.ENSMUSP00000015277,10090.ENSMUSP00000016771,10090.ENSMUSP00000019470,10090.ENSMUSP00000022734,10090.ENSMUSP00000022834,10090.ENSMUSP00000026420,10090.ENSMUSP00000028087,10090.ENSMUSP00000031131,10090.ENSMUSP00000032892,10090.ENSMUSP00000033825,10090.ENSMUSP00000034588,10090.ENSMUSP00000035010,10090.ENSMUSP00000038754,10090.ENSMUSP00000048285,10090.ENSMUSP00000057308…	TS101_MOUSE,LRRK1_MOUSE,MYH9_MOUSE,PSME3_MOUSE,DNJC3_MOUSE,CMA1_MOUSE,RS26_MOUSE,PPP6_MOUSE,UCHL1_MOUSE,XYLT1_MOUSE,ARHL1_MOUSE,APOA1_MOUSE,STT3B_MOUSE,WEE2_MOUSE,MAP2_MOUSE,H14_MOUSE,PTCD3_MOUSE,CO3A1_MOUSE,TGM2_MOUSE,B2MG_MOUSE,ALPK3_MOUSE,RL30_MOUSE,RM39_MOUSE,MTM1_MOUSE,FIBG_MOUSE
GO Component	GO:0005737	Cytoplasm	50	11788	0.19	0.0036	10090.ENSMUSP00000014546,10090.ENSMUSP00000015277,10090.ENSMUSP00000015829,10090.ENSMUSP00000016771,10090.ENSMUSP00000018470,10090.ENSMUSP00000019470,10090.ENSMUSP00000021142,10090.ENSMUSP00000021639,10090.ENSMUSP00000021806,10090.ENSMUSP00000022734,10090.ENSMUSP00000022834,10090.ENSMUSP00000023133,10090.ENSMUSP00000024047,10090.ENSMUSP00000026420,10090.ENSMUSP00000028087,10090.ENSMUSP00000028944…	TS101_MOUSE,LRRK1_MOUSE,ACDSB_MOUSE,MYH9_MOUSE,1433B_MOUSE,PSME3_MOUSE,AT2A3_MOUSE,TBAL3_MOUSE,TPMT_MOUSE,DNJC3_MOUSE,CMA1_MOUSE,PPR1A_MOUSE,TWF2_MOUSE,RS26_MOUSE,PPP6_MOUSE,ACS2L_MOUSE,UCHL1_MOUSE,XYLT1_MOUSE,ARHL1_MOUSE,APOA1_MOUSE,STT3B_MOUSE,DC1L1_MOUSE,WEE2_MOUSE,HTR5A_MOUSE,COQ5_MOUSE,MAP2_MOUSE,RCAN1_MOUSE,EEA1_MOUSE,THYG_MOUSE,ODBA_MOUSE,RENT1_MOUSE,SGCB_MOUSE,PTCD3_MOUSE,6PGD_MOUSE,G5E8J…
GO Component	GO:0005829	Cytosol	27	4213	0.37	0.0055	10090.ENSMUSP00000014546,10090.ENSMUSP00000015277,10090.ENSMUSP00000016771,10090.ENSMUSP00000018470,10090.ENSMUSP00000019470,10090.ENSMUSP00000022734,10090.ENSMUSP00000022834,10090.ENSMUSP00000024047,10090.ENSMUSP00000026420,10090.ENSMUSP00000028087,10090.ENSMUSP00000031131,10090.ENSMUSP00000034588,10090.ENSMUSP00000038754,10090.ENSMUSP00000043115,10090.ENSMUSP00000048285,10090.ENSMUSP00000061493…	TS101_MOUSE,LRRK1_MOUSE,MYH9_MOUSE,1433B_MOUSE,PSME3_MOUSE,DNJC3_MOUSE,CMA1_MOUSE,TWF2_MOUSE,RS26_MOUSE,PPP6_MOUSE,UCHL1_MOUSE,APOA1_MOUSE,WEE2_MOUSE,HTR5A_MOUSE,MAP2_MOUSE,EEA1_MOUSE,RENT1_MOUSE,PTCD3_MOUSE,6PGD_MOUSE,TGM2_MOUSE,B2MG_MOUSE,MYH10_MOUSE,RL30_MOUSE,CA043_MOUSE,MTM1_MOUSE,KGUA_MOUSE,ESTD_MOUSE
Reactome	MMU-392499	Metabolism of proteins	15	1616	0.53	0.0409	10090.ENSMUSP00000019470,10090.ENSMUSP00000021639,10090.ENSMUSP00000022734,10090.ENSMUSP00000022834,10090.ENSMUSP00000026420,10090.ENSMUSP00000028087,10090.ENSMUSP00000031131,10090.ENSMUSP00000034588,10090.ENSMUSP00000035366,10090.ENSMUSP00000080743,10090.ENSMUSP00000082459,10090.ENSMUSP00000106014,10090.ENSMUSP00000112283,10090.ENSMUSP00000124819,10090.ENSMUSP00000141648	PSME3_MOUSE,TBAL3_MOUSE,DNJC3_MOUSE,CMA1_MOUSE,RS26_MOUSE,PPP6_MOUSE,UCHL1_MOUSE,APOA1_MOUSE,DC1L1_MOUSE,PTCD3_MOUSE,G5E8J6_MOUSE,RL30_MOUSE,RM39_MOUSE,COMD2_MOUSE,FIBG_MOUSE
TISSUES	BTO:0000421	Connective tissue	16	1821	0.5	0.0256	10090.ENSMUSP00000014546,10090.ENSMUSP00000016771,10090.ENSMUSP00000021142,10090.ENSMUSP00000022834,10090.ENSMUSP00000031131,10090.ENSMUSP00000035010,10090.ENSMUSP00000048001,10090.ENSMUSP00000057308,10090.ENSMUSP00000081141,10090.ENSMUSP00000085192,10090.ENSMUSP00000089680,10090.ENSMUSP00000099411,10090.ENSMUSP00000099534,10090.ENSMUSP00000099671,10090.ENSMUSP00000102395,10090.ENSMUSP00000135394	TS101_MOUSE,MYH9_MOUSE,AT2A3_MOUSE,CMA1_MOUSE,UCHL1_MOUSE,STT3B_MOUSE,COQ5_MOUSE,H14_MOUSE,6PGD_MOUSE,CO3A1_MOUSE,NACAM_MOUSE,TGM2_MOUSE,B2MG_MOUSE,MYH10_MOUSE,T10B_MOUSE,ESTD_MOUSE
TISSUES	BTO:0001491	Viscus	25	3850	0.37	0.0256	10090.ENSMUSP00000014546,10090.ENSMUSP00000015277,10090.ENSMUSP00000015829,10090.ENSMUSP00000016771,10090.ENSMUSP00000018470,10090.ENSMUSP00000021142,10090.ENSMUSP00000023133,10090.ENSMUSP00000024047,10090.ENSMUSP00000024757,10090.ENSMUSP00000028087,10090.ENSMUSP00000031131,10090.ENSMUSP00000034588,10090.ENSMUSP00000035010,10090.ENSMUSP00000035579,10090.ENSMUSP00000060394,10090.ENSMUSP00000071292…	TS101_MOUSE,LRRK1_MOUSE,ACDSB_MOUSE,MYH9_MOUSE,1433B_MOUSE,AT2A3_MOUSE,PPR1A_MOUSE,TWF2_MOUSE,ENPP4_MOUSE,PPP6_MOUSE,UCHL1_MOUSE,APOA1_MOUSE,STT3B_MOUSE,LG3BP_MOUSE,RCAN1_MOUSE,ODBA_MOUSE,RENT1_MOUSE,CO3A1_MOUSE,NACAM_MOUSE,TGM2_MOUSE,B2MG_MOUSE,MYH10_MOUSE,T10B_MOUSE,SRBS2_MOUSE,ESTD_MOUSE
COMPARTMENTS	GOCC:0005737	Cytoplasm	40	7282	0.3	0.00032	10090.ENSMUSP00000014546,10090.ENSMUSP00000015829,10090.ENSMUSP00000016771,10090.ENSMUSP00000018470,10090.ENSMUSP00000021142,10090.ENSMUSP00000021806,10090.ENSMUSP00000022734,10090.ENSMUSP00000022834,10090.ENSMUSP00000024047,10090.ENSMUSP00000026420,10090.ENSMUSP00000028087,10090.ENSMUSP00000028944,10090.ENSMUSP00000031131,10090.ENSMUSP00000032892,10090.ENSMUSP00000033825,10090.ENSMUSP00000034588…	TS101_MOUSE,ACDSB_MOUSE,MYH9_MOUSE,1433B_MOUSE,AT2A3_MOUSE,TPMT_MOUSE,DNJC3_MOUSE,CMA1_MOUSE,TWF2_MOUSE,RS26_MOUSE,PPP6_MOUSE,ACS2L_MOUSE,UCHL1_MOUSE,XYLT1_MOUSE,ARHL1_MOUSE,APOA1_MOUSE,STT3B_MOUSE,DC1L1_MOUSE,WEE2_MOUSE,COQ5_MOUSE,MAP2_MOUSE,RCAN1_MOUSE,EEA1_MOUSE,THYG_MOUSE,ODBA_MOUSE,RENT1_MOUSE,PTCD3_MOUSE,6PGD_MOUSE,G5E8J6_MOUSE,NACAM_MOUSE,TGM2_MOUSE,B2MG_MOUSE,MYH10_MOUSE,T10B_MOUSE,RL30_M…
COMPARTMENTS	GOCC:0005829	Cytosol	18	2014	0.51	0.0055	10090.ENSMUSP00000014546,10090.ENSMUSP00000016771,10090.ENSMUSP00000018470,10090.ENSMUSP00000022734,10090.ENSMUSP00000024047,10090.ENSMUSP00000026420,10090.ENSMUSP00000028087,10090.ENSMUSP00000031131,10090.ENSMUSP00000048285,10090.ENSMUSP00000061493,10090.ENSMUSP00000075089,10090.ENSMUSP00000081141,10090.ENSMUSP00000099411,10090.ENSMUSP00000099534,10090.ENSMUSP00000099671,10090.ENSMUSP00000106014…	TS101_MOUSE,MYH9_MOUSE,1433B_MOUSE,DNJC3_MOUSE,TWF2_MOUSE,RS26_MOUSE,PPP6_MOUSE,UCHL1_MOUSE,MAP2_MOUSE,EEA1_MOUSE,RENT1_MOUSE,6PGD_MOUSE,TGM2_MOUSE,B2MG_MOUSE,MYH10_MOUSE,RL30_MOUSE,MTM1_MOUSE,KGUA_MOUSE
UniProt Keywords	KW-0007	Acetylation	24	3080	0.45	0.00043	10090.ENSMUSP00000014546,10090.ENSMUSP00000015829,10090.ENSMUSP00000016771,10090.ENSMUSP00000018470,10090.ENSMUSP00000019470,10090.ENSMUSP00000021142,10090.ENSMUSP00000021806,10090.ENSMUSP00000023133,10090.ENSMUSP00000024047,10090.ENSMUSP00000028087,10090.ENSMUSP00000028944,10090.ENSMUSP00000035010,10090.ENSMUSP00000048285,10090.ENSMUSP00000057308,10090.ENSMUSP00000071292,10090.ENSMUSP00000080743…	TS101_MOUSE,ACDSB_MOUSE,MYH9_MOUSE,1433B_MOUSE,PSME3_MOUSE,AT2A3_MOUSE,TPMT_MOUSE,PPR1A_MOUSE,TWF2_MOUSE,PPP6_MOUSE,ACS2L_MOUSE,STT3B_MOUSE,MAP2_MOUSE,H14_MOUSE,ODBA_MOUSE,PTCD3_MOUSE,6PGD_MOUSE,NACAM_MOUSE,TGM2_MOUSE,MYH10_MOUSE,RL30_MOUSE,RM39_MOUSE,SEPT8_MOUSE,ESTD_MOUSE
UniProt Keywords	KW-0597	Phosphoprotein	35	7592	0.22	0.0447	10090.ENSMUSP00000014546,10090.ENSMUSP00000015829,10090.ENSMUSP00000016771,10090.ENSMUSP00000018470,10090.ENSMUSP00000019470,10090.ENSMUSP00000021142,10090.ENSMUSP00000021806,10090.ENSMUSP00000022734,10090.ENSMUSP00000023133,10090.ENSMUSP00000024047,10090.ENSMUSP00000026420,10090.ENSMUSP00000028081,10090.ENSMUSP00000031131,10090.ENSMUSP00000033825,10090.ENSMUSP00000034588,10090.ENSMUSP00000035010…	TS101_MOUSE,ACDSB_MOUSE,MYH9_MOUSE,1433B_MOUSE,PSME3_MOUSE,AT2A3_MOUSE,TPMT_MOUSE,DNJC3_MOUSE,PPR1A_MOUSE,TWF2_MOUSE,RS26_MOUSE,PXDC2_MOUSE,UCHL1_MOUSE,ARHL1_MOUSE,APOA1_MOUSE,STT3B_MOUSE,DC1L1_MOUSE,WEE2_MOUSE,HTR5A_MOUSE,MAP2_MOUSE,H14_MOUSE,RCAN1_MOUSE,EEA1_MOUSE,THEM6_MOUSE,ODBA_MOUSE,RENT1_MOUSE,6PGD_MOUSE,NACAM_MOUSE,MYH10_MOUSE,ALPK3_MOUSE,RL30_MOUSE,SEPT8_MOUSE,MTM1_MOUSE,SRBS2_MOUSE,FIBG…

## Sheet: Correlations results
	Correlation	P_Value
TS101_MOUSE	0.914874	0.000207094
B2MG_MOUSE	-0.898774	0.000405868
ODR4_MOUSE	0.876012	0.000887902
PDLI5_MOUSE	0.848999	0.0018878
ENPP4_MOUSE	-0.804966	0.0049657
TPMT_MOUSE	0.790854	0.00644772
RM39_MOUSE	0.770374	0.00912201
BTBD8_MOUSE	-0.760443	0.0106657
SRBS2_MOUSE	0.760293	0.0106903
KGUA_MOUSE	0.737533	0.0149115
CO3A1_MOUSE	0.736905	0.015042
WEE2_MOUSE	-0.735639	0.0153079
DNJC3_MOUSE	0.732315	0.0160217
TWF2_MOUSE	0.730995	0.0163114
PPR1A_MOUSE	0.730261	0.016474
THYG_MOUSE	0.720785	0.0186765
V9GWW6_MOUSE	0.716889	0.0196387
T10B_MOUSE	0.716453	0.0197483
LG3BP_MOUSE	0.716259	0.0197972
LRRK1_MOUSE	0.716013	0.0198595
SCN1B_MOUSE	0.712805	0.0206832
RS26_MOUSE	0.710695	0.0212375
TM261_MOUSE	0.709638	0.0215192
F6TQW2_MOUSE	-0.706578	0.0223489
Q99J77_MOUSE	-0.702525	0.0234811
UCHL1_MOUSE	-0.698539	0.0246327
Q3UDP9_MOUSE	-0.697376	0.024976
AT2A3_MOUSE	0.685007	0.0288311
COMD2_MOUSE	-0.683724	0.0292526
Q3TLQ4_MOUSE	0.682473	0.0296679
PTCD3_MOUSE	0.681736	0.0299143
PXDC2_MOUSE	-0.679465	0.0306828
MAP2_MOUSE	0.679128	0.0307979
RENT1_MOUSE	-0.678287	0.0310865
MTM1_MOUSE	0.676365	0.0317532
ACDSB_MOUSE	0.675706	0.031984
MYH10_MOUSE	-0.674669	0.0323495
ALPK3_MOUSE	0.67448	0.0324164
MKL2_MOUSE	-0.670671	0.0337847
6PGD_MOUSE	-0.669854	0.0340834
SGCB_MOUSE	0.669442	0.0342347
FIBG_MOUSE	-0.667578	0.0349246
SEPT8_MOUSE	-0.667	0.0351405
ARHL1_MOUSE	-0.665625	0.0356575
ACS2L_MOUSE	0.664449	0.0361037
G5E8J6_MOUSE	-0.663889	0.0363177
APOA1_MOUSE	-0.66379	0.0363553
A2A817_MOUSE	0.662809	0.0367324
E9Q614_MOUSE	0.661811	0.0371184
EEA1_MOUSE	0.66172	0.0371538
COQ5_MOUSE	0.661401	0.0372781
ESTD_MOUSE	0.660344	0.037691
THEM6_MOUSE	0.659584	0.03799
H14_MOUSE	-0.659005	0.0382187
NACAM_MOUSE	0.658038	0.038603
KAD6_MOUSE	0.656409	0.0392563
CA043_MOUSE	0.654736	0.0399351
TGM2_MOUSE	-0.653568	0.0404132
HTR5A_MOUSE	0.652793	0.0407328
RL30_MOUSE	0.651903	0.041102
MYH9_MOUSE	-0.651748	0.0411664
XYLT1_MOUSE	-0.651585	0.0412342
ARG39_MOUSE	-0.650999	0.0414791
PSME3_MOUSE	0.648024	0.0427365
STT3B_MOUSE	0.647309	0.0430425
Q3TJ22_MOUSE	0.643121	0.0448647
PPP6_MOUSE	0.642991	0.0449217
TBAL3_MOUSE	-0.63756	0.0473624
DC1L1_MOUSE	0.637304	0.0474798
ODBA_MOUSE	0.633922	0.049046
CMA1_MOUSE	-0.632848	0.0495504
RCAN1_MOUSE	0.63263	0.049653
1433B_MOUSE	-0.632116	0.0498964
D3YWI0_MOUSE	-0.631565	0.0501575
FRIL1_MOUSE	-0.630439	0.0506945
ERH_MOUSE	-0.629929	0.0509387
Q54AE3_MOUSE	-0.629751	0.0510245
NHRF2_MOUSE	0.627053	0.0523323
A0A087WQF0_MOUSE	0.625322	0.0531829
CDV3_MOUSE	0.624427	0.053626
COMT_MOUSE	0.623934	0.0538711
MOCS1_MOUSE	0.621422	0.0551325
PFD6_MOUSE	-0.619735	0.0559903
DJB11_MOUSE	0.618299	0.0567274
SGTA_MOUSE	0.615921	0.0579625
PARP1_MOUSE	0.612857	0.0595796
CATZ_MOUSE	-0.612675	0.0596765
VAT1_MOUSE	-0.612497	0.0597713
HTRA2_MOUSE	0.611072	0.0605351
GCAB_MOUSE	-0.610919	0.0606177
CP096_MOUSE	0.610708	0.060731
VTA1_MOUSE	-0.610476	0.0608562
PSME4_MOUSE	0.607944	0.0622339
RAB6A_MOUSE	0.605356	0.0636626
NDC80_MOUSE	-0.604554	0.0641097
HNRPK_MOUSE	-0.604403	0.0641941
Q5F239_MOUSE	0.603932	0.064458
IC1_MOUSE	-0.603437	0.0647363
Q7TNL9_MOUSE	0.60335	0.0647852
Q545F5_MOUSE	0.603111	0.0649197
NED4L_MOUSE	-0.60309	0.0649313
CPNE9_MOUSE	-0.601515	0.0658227
Q543Z5_MOUSE	0.600285	0.066525
UQCC1_MOUSE	0.59895	0.0672919
NDUB7_MOUSE	0.598529	0.067535
UBP10_MOUSE	0.598384	0.067619
Q542X9_MOUSE	0.59673	0.0685807
ABCB9_MOUSE	-0.596051	0.0689776
Q3U2P8_MOUSE	0.595711	0.0691771
S2542_MOUSE	0.595255	0.0694455
POSTN_MOUSE	-0.594677	0.0697865
AP2A2_MOUSE	-0.594016	0.0701772
RT26_MOUSE	0.593835	0.0702846
STXB3_MOUSE	-0.59365	0.0703944
CCD91_MOUSE	0.592592	0.0710247
E9PWZ3_MOUSE	-0.592563	0.0710421
CLU_MOUSE	0.592214	0.071251
DUS23_MOUSE	0.592157	0.0712852
BAKOR_MOUSE	-0.591135	0.0718991
Q80ZP8_MOUSE	-0.590616	0.072212
CDS2_MOUSE	0.590402	0.0723414
CLPT1_MOUSE	0.590252	0.0724323
KIF1A_MOUSE	-0.590131	0.0725053
KI21A_MOUSE	0.589225	0.0730555
PK3CG_MOUSE	-0.587333	0.0742129
Q4VAE6_MOUSE	-0.586687	0.0746104
NIF3L_MOUSE	-0.586336	0.0748275
Q8K1M3_MOUSE	0.586045	0.0750071
KPRB_MOUSE	0.585354	0.0754357
SARAF_MOUSE	0.583613	0.0765227
MLF2_MOUSE	-0.581502	0.0778545
TAPT1_MOUSE	0.581312	0.0779749
Q5HZY7_MOUSE	0.581246	0.0780169
MGN2_MOUSE	0.581234	0.0780241
PTGR2_MOUSE	0.579334	0.079237
RL40_MOUSE	-0.578224	0.0799511
ABD12_MOUSE	0.576762	0.0808982
COFA1_MOUSE	-0.576509	0.0810627
DAPK2_MOUSE	0.57618	0.0812769
ANK2_MOUSE	0.575274	0.0818694
K2C75_MOUSE	-0.574766	0.0822024
PRAF3_MOUSE	-0.574297	0.0825107
LAP2_MOUSE	-0.572576	0.0836489
A6H6K1_MOUSE	-0.57243	0.083746
CAN2_MOUSE	-0.571974	0.0840499
B2RTB0_MOUSE	0.571787	0.0841743
PI42B_MOUSE	0.571269	0.08452
Q544Z9_MOUSE	-0.57103	0.0846805
PRRC1_MOUSE	0.570812	0.084826
ECI2_MOUSE	0.568119	0.0866437
RAB5B_MOUSE	0.567335	0.0871776
CLCA_MOUSE	-0.566572	0.0876986
HIF1N_MOUSE	0.565842	0.0881995
A0A087WRG6_MOUSE	0.565573	0.0883851
Q8R1V9_MOUSE	0.565563	0.0883913
HSDL2_MOUSE	0.564868	0.0888707
Q5NC63_MOUSE	-0.564336	0.0892386
LNP_MOUSE	0.563573	0.0897679
DNM1L_MOUSE	0.563521	0.0898042
DYST_MOUSE	0.562857	0.0902665
Q14AZ9_MOUSE	0.561999	0.0908664
E9Q4X2_MOUSE	0.56195	0.0909005
UFSP2_MOUSE	0.560897	0.0916408
KCNH7_MOUSE	-0.560871	0.0916588
MKNK1_MOUSE	0.560352	0.0920251
SHIP1_MOUSE	0.560116	0.0921913
CUL1_MOUSE	0.560084	0.0922139
DRS7B_MOUSE	0.560001	0.0922726
ADHX_MOUSE	0.558537	0.0933124
IPKA_MOUSE	0.558051	0.0936587
RL10A_MOUSE	-0.557958	0.0937253
LMOD1_MOUSE	0.557934	0.0937429
A0A0A6YY53_MOUSE	-0.556354	0.0948762
RM12_MOUSE	0.556271	0.094936
UBP19_MOUSE	-0.556255	0.0949472
2A5A_MOUSE	0.554964	0.09588
TBA1B_MOUSE	-0.554587	0.0961537
H7BWZ1_MOUSE	-0.554107	0.0965028
TAGL_MOUSE	-0.553582	0.0968851
Q8VGY7_MOUSE	0.553089	0.0972454
GSTM5_MOUSE	-0.552211	0.0978892
EPDR1_MOUSE	0.552037	0.0980173
STAR8_MOUSE	-0.551426	0.0984669
GBG12_MOUSE	-0.551038	0.0987536
VIME_MOUSE	-0.550827	0.0989093
SETBP_MOUSE	0.550188	0.0993824
DTD1_MOUSE	0.549443	0.0999358
SPTA1_MOUSE	-0.549302	0.100041
SNTB1_MOUSE	-0.549035	0.10024
Q3UY68_MOUSE	-0.548233	0.100839
PZP_MOUSE	-0.547248	0.101578
IGG2B_MOUSE	-0.547148	0.101653
ACTT1_MOUSE	-0.546905	0.101836
SUMO3_MOUSE	0.545861	0.102624
HMDH_MOUSE	0.545689	0.102755
HPHL1_MOUSE	0.544752	0.103466
Q0PD65_MOUSE	0.544447	0.103698
HDAC9_MOUSE	0.543352	0.104535
SAR1A_MOUSE	0.542287	0.105352
DRS7C_MOUSE	0.541399	0.106037
PSB4_MOUSE	-0.540215	0.106954
DYN1_MOUSE	-0.539238	0.107715
TXND5_MOUSE	-0.538825	0.108037
TM11B_MOUSE	-0.537307	0.109228
KAPCB_MOUSE	0.537278	0.109252
HPBP1_MOUSE	0.536115	0.110169
Q6NVF7_MOUSE	0.535826	0.110398
RM41_MOUSE	0.535127	0.110953
CAD13_MOUSE	-0.535005	0.11105
Q3UGC8_MOUSE	0.53464	0.11134
Q0PD21_MOUSE	0.534529	0.111429
PON3_MOUSE	0.534339	0.11158
SPEG_MOUSE	0.533696	0.112095
CALR_MOUSE	-0.533511	0.112243
FLOT1_MOUSE	0.531733	0.113672
E9PVX6_MOUSE	-0.530064	0.115024
HN1_MOUSE	0.52914	0.115777
INT5_MOUSE	0.529022	0.115874
D3YX79_MOUSE	-0.528195	0.11655
A2AMW0_MOUSE	0.526968	0.117559
STX8_MOUSE	0.526505	0.117941
RN123_MOUSE	0.525333	0.118912
SGCD_MOUSE	0.524285	0.119784
MUTA_MOUSE	0.523834	0.120161
APOH_MOUSE	-0.522465	0.121308
NUCG_MOUSE	-0.522052	0.121655
PSA4_MOUSE	-0.52164	0.122003
ASPP2_MOUSE	0.52122	0.122357
TMM65_MOUSE	0.521095	0.122463
BAF_MOUSE	-0.5205	0.122966
COF1_MOUSE	-0.520066	0.123335
CO4A1_MOUSE	0.519561	0.123764
COPB2_MOUSE	0.517738	0.125322
TTHY_MOUSE	-0.517599	0.125441
F6SBP3_MOUSE	-0.517089	0.125879
SRP68_MOUSE	0.517001	0.125955
RADI_MOUSE	0.516839	0.126095
SYCC_MOUSE	0.516042	0.126782
RRF2M_MOUSE	0.515962	0.126851
PUM2_MOUSE	0.515565	0.127195
SEPT2_MOUSE	0.515081	0.127614
SAP_MOUSE	-0.513757	0.128766
PCBP3_MOUSE	-0.512664	0.129721
RPR1B_MOUSE	0.512459	0.129901
ITA8_MOUSE	-0.512115	0.130203
ANK1_MOUSE	0.511628	0.130631
KV5AA_MOUSE	0.511242	0.130972
Q546G4_MOUSE	-0.511143	0.131058
A2AKU9_MOUSE	0.51091	0.131264
ILEUA_MOUSE	-0.510831	0.131333
Q6RUT9_MOUSE	-0.510181	0.131909
LAP2B_MOUSE	-0.509553	0.132465
S23IP_MOUSE	0.508882	0.133062
TP4A2_MOUSE	0.507558	0.134244
Q3UHC4_MOUSE	-0.50656	0.135139
AGM1_MOUSE	0.50585	0.135777
PPIF_MOUSE	-0.505823	0.135802
NDRG2_MOUSE	-0.505666	0.135943
Q9JLI2_MOUSE	0.505656	0.135952
Z4YKM2_MOUSE	0.504923	0.136615
MTNA_MOUSE	0.504248	0.137227
Q3TQX5_MOUSE	0.504071	0.137387
ICAL_MOUSE	0.503332	0.138058
BT3L4_MOUSE	0.503018	0.138345
RL26_MOUSE	-0.50249	0.138827
2AAA_MOUSE	-0.502305	0.138996
SPTB1_MOUSE	0.501669	0.139578
ACTY_MOUSE	0.500686	0.140482
FMN1_MOUSE	-0.500311	0.140826
PCYOX_MOUSE	0.499845	0.141256
S10AB_MOUSE	-0.499713	0.141378
P20D2_MOUSE	0.499507	0.141569
Q3V100_MOUSE	0.499178	0.141873
LYPA1_MOUSE	0.498855	0.142172
C1TC_MOUSE	0.498041	0.142928
SQRD_MOUSE	0.49793	0.143032
PSME1_MOUSE	-0.497188	0.143723
ACY1_MOUSE	0.497046	0.143856
UBC12_MOUSE	0.496505	0.144361
Q58E64_MOUSE	-0.496428	0.144433
Q8JZS2_MOUSE	-0.495908	0.144921
HNRPF_MOUSE	-0.494555	0.146193
MK14_MOUSE	-0.493677	0.147023
MARCS_MOUSE	-0.493462	0.147226
MSI2H_MOUSE	-0.492736	0.147915
ACTZ_MOUSE	-0.492733	0.147917
GGT7_MOUSE	0.492325	0.148305
K1161_MOUSE	-0.491673	0.148926
CP20A_MOUSE	0.491299	0.149283
FAD1_MOUSE	0.49093	0.149636
PO210_MOUSE	0.490363	0.150179
UBP25_MOUSE	0.490116	0.150416
UBXN4_MOUSE	0.490026	0.150502
TRFE_MOUSE	-0.488377	0.15209
B7ZNJ1_MOUSE	0.488087	0.15237
PROF1_MOUSE	-0.487997	0.152457
CUL4B_MOUSE	0.487813	0.152635
MIC26_MOUSE	0.487005	0.153418
PREP_MOUSE	0.486985	0.153438
ANXA1_MOUSE	-0.485779	0.154611
F13A_MOUSE	-0.485586	0.1548
A3KGG4_MOUSE	0.485491	0.154892
POPD1_MOUSE	0.485378	0.155003
MTX2_MOUSE	0.485103	0.155272
TRA2B_MOUSE	0.484943	0.155428
E9QQ96_MOUSE	0.484701	0.155666
FMO1_MOUSE	-0.483552	0.156794
G3UWS1_MOUSE	0.48355	0.156795
R3HC1_MOUSE	0.483495	0.156849
CBX3_MOUSE	-0.483377	0.156966
G3X8X3_MOUSE	0.483218	0.157122
Q4VAB2_MOUSE	0.482849	0.157486
EQTN_MOUSE	-0.482649	0.157683
ICLN_MOUSE	0.482087	0.158239
CAB39_MOUSE	0.481663	0.158659
F6QLU8_MOUSE	-0.480366	0.159947
BOLA2_MOUSE	-0.480254	0.160058
TOPZ1_MOUSE	0.480176	0.160136
UBQL1_MOUSE	0.480093	0.160219
RLA2_MOUSE	0.479813	0.160498
PDIA1_MOUSE	-0.479757	0.160554
CPZIP_MOUSE	0.479658	0.160652
TYSY_MOUSE	0.478679	0.161632
A2CF85_MOUSE	0.478201	0.162111
A1AT2_MOUSE	-0.478063	0.16225
ROCK2_MOUSE	-0.477966	0.162347
MYPN_MOUSE	0.477842	0.162472
2A5G_MOUSE	-0.477324	0.162993
F7B5B5_MOUSE	0.477119	0.1632
CCD47_MOUSE	0.476265	0.164062
KLDC4_MOUSE	0.476066	0.164263
KLH31_MOUSE	0.474592	0.165758
OBSCN_MOUSE	0.474506	0.165846
ABCF3_MOUSE	0.474231	0.166126
TIGD4_MOUSE	-0.473926	0.166437
PLCC_MOUSE	0.473863	0.166501
GRPE1_MOUSE	0.473735	0.166632
F208B_MOUSE	0.473638	0.166731
LMNA_MOUSE	-0.473565	0.166805
DDX49_MOUSE	0.473532	0.166839
ACAD9_MOUSE	-0.473204	0.167174
CD34_MOUSE	-0.472884	0.167502
AGO1_MOUSE	0.472841	0.167545
TBB2A_MOUSE	-0.471596	0.168823
AK1A1_MOUSE	-0.471547	0.168873
A2AIM4_MOUSE	-0.471328	0.169099
FLNA_MOUSE	-0.470959	0.169479
GTPB1_MOUSE	0.470922	0.169517
CRBN_MOUSE	-0.470827	0.169616
ERGI1_MOUSE	-0.470814	0.169628
Q63ZW6_MOUSE	0.470037	0.170431
HA1L_MOUSE	-0.469496	0.170991
APC5_MOUSE	-0.469014	0.171491
SC22B_MOUSE	0.469003	0.171503
COQ3_MOUSE	0.468896	0.171614
A0A075B5P3_MOUSE	0.46885	0.171661
MYH11_MOUSE	-0.467617	0.172945
PIR_MOUSE	0.467056	0.173532
RRP15_MOUSE	0.466762	0.173839
EMC3_MOUSE	-0.466681	0.173924
AMACR_MOUSE	0.466327	0.174294
A0A0G2JGS4_MOUSE	-0.466157	0.174473
PGRC2_MOUSE	0.465868	0.174776
GSHR_MOUSE	0.465708	0.174944
DYHC1_MOUSE	0.465363	0.175306
KLH41_MOUSE	-0.464487	0.17623
GCAM_MOUSE	-0.463887	0.176863
ZSWM4_MOUSE	-0.463717	0.177044
D3YYI5_MOUSE	0.463603	0.177164
SYWC_MOUSE	0.4628	0.178015
MFN1_MOUSE	0.461842	0.179033
A2AP58_MOUSE	0.461456	0.179445
SAHH2_MOUSE	0.461149	0.179773
ADA10_MOUSE	0.460401	0.180572
OSBL9_MOUSE	0.460197	0.180791
RAB15_MOUSE	0.460107	0.180887
MFAP5_MOUSE	-0.459705	0.181319
GCDH_MOUSE	0.459123	0.181943
CHM2A_MOUSE	0.458802	0.182289
ECI3_MOUSE	0.458338	0.182788
ILK_MOUSE	0.458286	0.182845
ABCC9_MOUSE	0.458148	0.182994
F8WJI6_MOUSE	-0.45809	0.183056
K1C14_MOUSE	-0.45748	0.183715
Q792A4_MOUSE	0.457319	0.183889
IMPA1_MOUSE	0.456211	0.185091
MEIKN_MOUSE	-0.456134	0.185174
IGHM_MOUSE	0.45608	0.185233
KAPCA_MOUSE	0.454688	0.186749
DAG1_MOUSE	0.45429	0.187184
BMP2K_MOUSE	0.454222	0.187259
R12BA_MOUSE	-0.453965	0.18754
GPX41_MOUSE	-0.453669	0.187863
Q3V074_MOUSE	0.452892	0.188716
RASK_MOUSE	0.452186	0.189493
NAMPT_MOUSE	-0.452063	0.189628
FADS1_MOUSE	0.451862	0.18985
LEG1_MOUSE	-0.451682	0.190049
E9PZF5_MOUSE	-0.451678	0.190053
A0A0A6YW72_MOUSE	-0.451598	0.190141
S39A7_MOUSE	-0.451464	0.190289
TITIN_MOUSE	0.45107	0.190724
IPYR2_MOUSE	-0.450844	0.190974
Q3UYM1_MOUSE	0.450239	0.191644
DHPR_MOUSE	0.449206	0.192791
KNG1_MOUSE	-0.44918	0.19282
Q3U6L3_MOUSE	0.448871	0.193164
TIGD5_MOUSE	-0.448813	0.193229
LIMC1_MOUSE	0.448249	0.193858
TDRD1_MOUSE	-0.448122	0.194
AP1B1_MOUSE	-0.447861	0.194291
F8VQC7_MOUSE	0.447826	0.194331
UBP11_MOUSE	0.447743	0.194423
AAPK1_MOUSE	0.447721	0.194447
EI3JB_MOUSE	0.44772	0.194449
IRF8_MOUSE	-0.447323	0.194893
UAP1L_MOUSE	-0.446659	0.195638
GANAB_MOUSE	0.446445	0.195878
KCRU_MOUSE	-0.446223	0.196127
Q497N0_MOUSE	0.445494	0.196947
CAPG_MOUSE	-0.444432	0.198146
Q543F6_MOUSE	-0.444101	0.19852
UBC9_MOUSE	0.443997	0.198638
AATC2_MOUSE	0.443817	0.198842
AT2A1_MOUSE	0.443714	0.198958
RS13_MOUSE	-0.443583	0.199107
SMCA5_MOUSE	0.443394	0.199321
ODBB_MOUSE	0.44301	0.199757
A0A087WRU0_MOUSE	-0.442869	0.199917
E9QPE7_MOUSE	-0.442732	0.200072
CAH3_MOUSE	-0.442602	0.200221
F6X9B6_MOUSE	0.442595	0.200229
WDFY3_MOUSE	0.441556	0.201412
NB5R3_MOUSE	-0.441345	0.201653
QOR_MOUSE	0.440955	0.202099
TLN1_MOUSE	-0.440878	0.202187
SHIP2_MOUSE	0.440645	0.202454
STX4_MOUSE	0.440539	0.202575
TRXR2_MOUSE	-0.43882	0.204549
B1AWB9_MOUSE	0.438696	0.204692
Q540H0_MOUSE	0.438581	0.204824
NPC2_MOUSE	-0.438019	0.205472
STXB1_MOUSE	0.437586	0.205973
PTRD1_MOUSE	0.437566	0.205995
Q542A1_MOUSE	-0.437471	0.206105
ARF4_MOUSE	-0.436522	0.207205
SLIRP_MOUSE	0.43643	0.207312
MAAI_MOUSE	-0.435912	0.207913
D3YU22_MOUSE	0.435901	0.207926
TEFM_MOUSE	0.435761	0.208089
AL1L1_MOUSE	-0.435741	0.208112
Q3UPW3_MOUSE	0.435065	0.208899
RNF14_MOUSE	0.434822	0.209183
L2HDH_MOUSE	0.434768	0.209245
Q2HZ94_MOUSE	0.434701	0.209324
GPAT2_MOUSE	0.434386	0.209691
TRAP1_MOUSE	0.434138	0.209982
WWP1_MOUSE	0.433503	0.210725
ANXA5_MOUSE	-0.433374	0.210876
KCY_MOUSE	-0.433299	0.210963
PDK4_MOUSE	0.433266	0.211003
GDC_MOUSE	-0.432991	0.211325
PURA1_MOUSE	0.432933	0.211392
RAB3A_MOUSE	0.432891	0.211442
CFAD_MOUSE	-0.432115	0.212354
LMAN1_MOUSE	-0.431932	0.21257
Q3TRJ1_MOUSE	-0.431742	0.212794
G3UXF4_MOUSE	0.431578	0.212986
Q6A0D1_MOUSE	0.431427	0.213164
CMYA5_MOUSE	0.431393	0.213204
MIC13_MOUSE	0.430358	0.214428
HEMO_MOUSE	-0.429804	0.215084
AP4A_MOUSE	0.429681	0.215229
PLSI_MOUSE	-0.429574	0.215356
IGHG3_MOUSE	-0.42925	0.21574
GATA_MOUSE	-0.428733	0.216354
SEM4A_MOUSE	-0.428716	0.216375
CBG_MOUSE	-0.428418	0.21673
MGST1_MOUSE	-0.428243	0.216938
LEG3_MOUSE	-0.427342	0.218013
FLOT2_MOUSE	-0.427335	0.218022
PERQ2_MOUSE	0.427155	0.218236
Q5M8Q0_MOUSE	-0.42702	0.218399
TTC3_MOUSE	-0.426818	0.21864
H7BWY7_MOUSE	0.426806	0.218654
TRFL_MOUSE	-0.426589	0.218914
CF165_MOUSE	0.426356	0.219193
E9Q7G0_MOUSE	0.426354	0.219195
AIFM1_MOUSE	0.42615	0.21944
F8VPN3_MOUSE	-0.426074	0.21953
GORAB_MOUSE	0.425511	0.220206
PPIA_MOUSE	-0.425411	0.220327
MAVS_MOUSE	0.42523	0.220544
A1AT3_MOUSE	-0.425038	0.220775
E9Q3T0_MOUSE	-0.423996	0.222031
HNRPL_MOUSE	-0.423578	0.222536
MUC19_MOUSE	0.423485	0.222648
DAPLE_MOUSE	-0.423185	0.223011
RS23_MOUSE	-0.422339	0.224037
SNP23_MOUSE	0.422234	0.224164
3BP2_MOUSE	0.422195	0.224211
IGKC_MOUSE	-0.421865	0.224612
DYH8_MOUSE	0.421791	0.224701
MPRD_MOUSE	-0.421194	0.225428
ROA2_MOUSE	-0.420875	0.225817
Q6PHQ9_MOUSE	0.419934	0.226966
LGMN_MOUSE	0.41991	0.226995
REEP5_MOUSE	0.419726	0.22722
DOP2_MOUSE	-0.418754	0.22841
FITM1_MOUSE	0.418332	0.228928
PP2AB_MOUSE	-0.41807	0.229251
SYJ2B_MOUSE	0.417578	0.229855
ARF5_MOUSE	0.417245	0.230265
CATD_MOUSE	-0.417174	0.230354
Q3TX38_MOUSE	0.416325	0.231402
AR13B_MOUSE	0.416209	0.231544
IF4G1_MOUSE	0.416148	0.23162
PCBP1_MOUSE	-0.415564	0.232342
ARPC2_MOUSE	-0.415481	0.232446
GLU2B_MOUSE	-0.414818	0.233268
DCMC_MOUSE	0.414719	0.233391
SPTB2_MOUSE	-0.414463	0.233708
PLXA4_MOUSE	-0.414272	0.233946
PLP2_MOUSE	0.41402	0.23426
PPR18_MOUSE	-0.413906	0.234402
CRKL_MOUSE	-0.413735	0.234614
TADBP_MOUSE	0.412849	0.235719
RASEF_MOUSE	0.412078	0.236683
UBQL2_MOUSE	0.411443	0.237479
THOP1_MOUSE	-0.410755	0.238343
LSM8_MOUSE	0.410684	0.238432
ALAT1_MOUSE	0.410491	0.238674
ITIH4_MOUSE	-0.410136	0.239121
LUM_MOUSE	-0.409656	0.239725
ASGL1_MOUSE	0.408878	0.240707
HSP72_MOUSE	-0.408721	0.240906
CCHL_MOUSE	0.408411	0.241298
ABCF2_MOUSE	0.408307	0.24143
VWA1_MOUSE	-0.407805	0.242065
GDIA_MOUSE	-0.40727	0.242744
PSD13_MOUSE	-0.407149	0.242898
NNRE_MOUSE	0.406953	0.243147
Q8BGF0_MOUSE	-0.406066	0.244276
SIR7_MOUSE	0.406016	0.24434
QCR6_MOUSE	-0.404717	0.245998
AUHM_MOUSE	-0.403944	0.246988
AGK_MOUSE	0.403725	0.247269
PLSL_MOUSE	-0.40333	0.247776
FSCN1_MOUSE	0.403189	0.247956
CMTD1_MOUSE	0.402074	0.24939
CAV3_MOUSE	-0.401684	0.249894
H11_MOUSE	-0.401656	0.249929
MP2K1_MOUSE	0.401614	0.249984
VIGLN_MOUSE	-0.401058	0.250703
CAP2_MOUSE	0.400923	0.250877
Q3U1N0_MOUSE	-0.400854	0.250967
PTER_MOUSE	0.400366	0.251598
KTI12_MOUSE	-0.399822	0.252303
RCC1_MOUSE	0.39971	0.252448
Q3UKG2_MOUSE	0.399526	0.252686
PDC6I_MOUSE	-0.399166	0.253155
MK09_MOUSE	0.398987	0.253388
SYG_MOUSE	0.398891	0.253512
TNNC2_MOUSE	0.398763	0.253679
EST1_MOUSE	-0.398528	0.253985
Q3TK92_MOUSE	0.398459	0.254074
TMX1_MOUSE	0.398347	0.25422
ABCB7_MOUSE	0.398301	0.25428
PP2AA_MOUSE	0.398181	0.254436
CLIP1_MOUSE	0.398066	0.254586
NCPR_MOUSE	0.397699	0.255066
LPPRC_MOUSE	0.39765	0.255129
EH1L1_MOUSE	0.397506	0.255317
EIF1B_MOUSE	0.397132	0.255806
J3QPZ8_MOUSE	0.397132	0.255806
KV5AC_MOUSE	-0.396822	0.256211
FILA2_MOUSE	0.396688	0.256386
SRBD1_MOUSE	0.396544	0.256575
GPX42_MOUSE	-0.396182	0.257049
E9PVZ8_MOUSE	0.395839	0.257499
F6ZAP6_MOUSE	-0.39571	0.257668
PHB_MOUSE	0.395595	0.25782
ATOX1_MOUSE	-0.395547	0.257882
IQGA1_MOUSE	0.395357	0.258131
DNJB6_MOUSE	-0.395048	0.258537
COF2_MOUSE	-0.395002	0.258598
TM109_MOUSE	0.394924	0.258701
EIF3F_MOUSE	0.39427	0.259562
MCCA_MOUSE	0.393097	0.261111
STIM1_MOUSE	0.393059	0.261161
VAPB_MOUSE	0.392192	0.262308
GPX1_MOUSE	-0.391099	0.263759
DPPA4_MOUSE	0.390947	0.263961
MET16_MOUSE	0.390815	0.264136
CSN5_MOUSE	0.390803	0.264153
LMOD2_MOUSE	0.390173	0.264991
RBP2_MOUSE	-0.389822	0.26546
NDUA6_MOUSE	0.389785	0.265509
CSN7A_MOUSE	0.389634	0.26571
SPA3K_MOUSE	-0.389588	0.265772
B2RRZ7_MOUSE	0.389587	0.265774
PLIN3_MOUSE	0.389406	0.266015
Q9DCY1_MOUSE	-0.389198	0.266293
PTMS_MOUSE	-0.388526	0.267192
NIN_MOUSE	0.388134	0.267716
TEN3_MOUSE	0.387927	0.267994
Q548T0_MOUSE	0.387921	0.268003
PERI_MOUSE	-0.38768	0.268326
AT12A_MOUSE	-0.387637	0.268384
Q5M9J9_MOUSE	-0.387488	0.268584
F173B_MOUSE	0.387453	0.268631
F10A1_MOUSE	-0.386765	0.269555
CPT1B_MOUSE	0.386535	0.269865
HSP74_MOUSE	-0.385827	0.270819
PP1B_MOUSE	-0.384443	0.272689
Q3UKA4_MOUSE	-0.384244	0.272959
CLAP1_MOUSE	0.384197	0.273023
A2A7S7_MOUSE	-0.383905	0.273418
Q543X6_MOUSE	-0.38371	0.273682
HS105_MOUSE	0.383631	0.27379
Q3TRH2_MOUSE	-0.383432	0.27406
GMPPB_MOUSE	0.382206	0.275727
Q3TK95_MOUSE	-0.382196	0.27574
Q545N8_MOUSE	0.382045	0.275946
FAHD1_MOUSE	-0.381295	0.276969
PCBP2_MOUSE	-0.380757	0.277704
STK24_MOUSE	0.380685	0.277803
INMT_MOUSE	0.380408	0.278181
CISD2_MOUSE	0.380185	0.278487
5NT1A_MOUSE	0.380045	0.278678
PA2G4_MOUSE	0.379931	0.278835
MOT1_MOUSE	0.378907	0.28024
RS5_MOUSE	0.378897	0.280254
AP4B1_MOUSE	-0.37888	0.280278
PSB5_MOUSE	0.378703	0.28052
TALDO_MOUSE	-0.378578	0.280692
Q7JCZ3_MOUSE	0.378551	0.28073
Q9CQ09_MOUSE	-0.378233	0.281167
SYNEM_MOUSE	0.377961	0.281542
DHR11_MOUSE	0.377927	0.281589
A0A0R4J259_MOUSE	0.377564	0.282089
Q9CPN9_MOUSE	-0.377391	0.282328
DNJA3_MOUSE	0.376934	0.282958
GSTK1_MOUSE	0.376577	0.283452
SYIC_MOUSE	0.376513	0.28354
LAMP2_MOUSE	-0.376502	0.283555
MB213_MOUSE	0.376445	0.283634
PTH2_MOUSE	0.376369	0.283739
NDUB9_MOUSE	0.375786	0.284546
Q4FJX1_MOUSE	0.375624	0.284771
HERC2_MOUSE	-0.374801	0.285913
ZEP3_MOUSE	0.374711	0.286037
Q8BLW8_MOUSE	0.374686	0.286072
GFAP_MOUSE	-0.374433	0.286425
A2AE45_MOUSE	-0.374302	0.286606
CO3_MOUSE	-0.373986	0.287046
LAMA4_MOUSE	-0.373944	0.287105
GSTM1_MOUSE	0.373915	0.287145
CBX2_MOUSE	0.373423	0.287831
SNX6_MOUSE	0.373274	0.288039
RAB7B_MOUSE	0.372927	0.288522
MCTS1_MOUSE	0.372921	0.288531
A2AP31_MOUSE	0.372619	0.288952
PP12C_MOUSE	0.372483	0.289143
G3X8R0_MOUSE	-0.372207	0.289529
RRAS_MOUSE	-0.371825	0.290062
ATPB_MOUSE	0.37167	0.290279
RL32_MOUSE	-0.371558	0.290437
LONM_MOUSE	0.371365	0.290708
DNJC5_MOUSE	0.370741	0.291582
A2BFF7_MOUSE	0.370526	0.291885
STEA4_MOUSE	-0.369669	0.293089
TPX2_MOUSE	-0.369525	0.293292
Q3U6G1_MOUSE	-0.369476	0.293362
Q544H9_MOUSE	0.369464	0.293379
ITA4_MOUSE	-0.369123	0.293858
UBA3_MOUSE	-0.368767	0.294361
FIBA_MOUSE	-0.368742	0.294395
MOFA1_MOUSE	-0.367888	0.295602
RHG20_MOUSE	0.367677	0.2959
SETD3_MOUSE	0.367322	0.296404
OXSR1_MOUSE	-0.367152	0.296644
IDHC_MOUSE	0.367152	0.296644
BDP1_MOUSE	0.366928	0.296961
PARVA_MOUSE	0.366859	0.297059
PGR1A_MOUSE	-0.365944	0.298358
D3Z7Q5_MOUSE	-0.365805	0.298555
E9Q616_MOUSE	-0.365789	0.298579
B7ZNL3_MOUSE	-0.365618	0.298821
F8WID5_MOUSE	0.365337	0.299221
E9Q0H6_MOUSE	0.365061	0.299614
E9Q4R3_MOUSE	0.36474	0.300072
RAB5A_MOUSE	-0.364424	0.300522
NEST_MOUSE	-0.364197	0.300846
Q5SZA3_MOUSE	-0.364194	0.300851
RASL3_MOUSE	-0.363569	0.301744
RL27A_MOUSE	-0.363509	0.301829
ZN618_MOUSE	0.363509	0.30183
SORCN_MOUSE	-0.363447	0.301918
A2BIN1_MOUSE	-0.363345	0.302064
CC134_MOUSE	0.36326	0.302185
TMX3_MOUSE	-0.362944	0.302637
G5E8K8_MOUSE	0.362906	0.302693
CO2A1_MOUSE	0.362904	0.302695
BCD1_MOUSE	0.362462	0.303328
A2ATJ4_MOUSE	0.362206	0.303696
Q549A5_MOUSE	-0.361949	0.304064
Q3U4U6_MOUSE	-0.361442	0.304792
A0A0N4SWC3_MOUSE	-0.361442	0.304793
MK12_MOUSE	-0.361331	0.304953
VPS36_MOUSE	-0.360878	0.305603
AMPL_MOUSE	-0.360753	0.305783
CODA1_MOUSE	0.360499	0.30615
IL19_MOUSE	-0.360092	0.306735
1433T_MOUSE	0.360086	0.306745
NDUS7_MOUSE	0.359732	0.307256
SYNE1_MOUSE	0.359694	0.307311
CYH1_MOUSE	0.359032	0.308267
Q6ZWQ7_MOUSE	0.358684	0.308771
XIRP2_MOUSE	0.35867	0.308791
WDR1_MOUSE	-0.358637	0.308838
NDUB8_MOUSE	0.358288	0.309343
AP2B_MOUSE	0.358179	0.309501
GBP1_MOUSE	0.35803	0.309717
Q3TS38_MOUSE	0.357984	0.309784
SH3L1_MOUSE	-0.357938	0.309851
SYSM_MOUSE	0.357702	0.310192
A0A0G2JFH2_MOUSE	0.357394	0.310639
A0A0G2JFD8_MOUSE	-0.357056	0.311131
DNJC8_MOUSE	-0.35703	0.311169
Q543J5_MOUSE	-0.356929	0.311315
SMDC1_MOUSE	0.356816	0.311479
FZD1_MOUSE	-0.356588	0.311811
BAG3_MOUSE	-0.356455	0.312004
CE152_MOUSE	0.356363	0.312138
B7FAU8_MOUSE	-0.356101	0.312521
AT2B1_MOUSE	0.355879	0.312843
MPPB_MOUSE	0.355498	0.313399
RSSA_MOUSE	-0.355029	0.314083
PRCA1_MOUSE	0.35489	0.314286
NOMO1_MOUSE	0.354608	0.314699
UBQL4_MOUSE	0.354354	0.31507
DDX5_MOUSE	0.354173	0.315335
KLOTB_MOUSE	-0.353922	0.315701
BRAC_MOUSE	0.353665	0.316079
NFU1_MOUSE	0.353541	0.316261
F6TYB7_MOUSE	-0.353146	0.316839
EIF3C_MOUSE	0.353121	0.316875
S41A3_MOUSE	0.352987	0.317072
AEBP1_MOUSE	0.352773	0.317387
FKBP4_MOUSE	0.352743	0.317431
Q3U0D7_MOUSE	0.352699	0.317495
SSBP_MOUSE	0.352277	0.318115
E9PZ16_MOUSE	-0.352239	0.318171
EFTS_MOUSE	0.35182	0.318788
RWDD1_MOUSE	0.351808	0.318805
S10A6_MOUSE	-0.351345	0.319487
DHX9_MOUSE	0.351004	0.31999
DCTN3_MOUSE	-0.350848	0.32022
A2MG_MOUSE	-0.350666	0.320488
UB2R2_MOUSE	0.350632	0.320539
HVM51_MOUSE	-0.350497	0.320737
GPD1L_MOUSE	0.350372	0.320922
Q3TU36_MOUSE	0.350341	0.320967
TCPA_MOUSE	0.350096	0.32133
Q3TML0_MOUSE	0.349546	0.322143
ACPM_MOUSE	-0.349493	0.322221
SYMC_MOUSE	-0.349409	0.322346
DIAP1_MOUSE	-0.348982	0.322978
NU3M_MOUSE	0.348862	0.323156
GRP78_MOUSE	-0.348474	0.323732
TENN_MOUSE	-0.34843	0.323797
PLCG1_MOUSE	0.348251	0.324062
GOSR1_MOUSE	0.34818	0.324168
HEM6_MOUSE	0.347472	0.325219
CLCN1_MOUSE	0.347389	0.325343
SC23A_MOUSE	0.347277	0.325509
Q5YLW3_MOUSE	0.346954	0.32599
ABCE1_MOUSE	-0.346872	0.326113
ARK72_MOUSE	-0.346837	0.326164
SGCA_MOUSE	0.346689	0.326385
MECP2_MOUSE	0.345687	0.327879
2AAB_MOUSE	-0.345591	0.328022
Q3U4L8_MOUSE	0.345312	0.328439
ZW10_MOUSE	0.345165	0.32866
SH3L3_MOUSE	-0.345159	0.328668
DHDDS_MOUSE	0.345124	0.32872
CDC42_MOUSE	0.345076	0.328792
IFI4_MOUSE	-0.345057	0.328821
F7AI87_MOUSE	-0.345014	0.328884
DREB_MOUSE	0.344899	0.329056
KLH40_MOUSE	-0.344775	0.329243
ABC8B_MOUSE	0.344742	0.329292
LAMA3_MOUSE	-0.343865	0.330606
CBPA3_MOUSE	-0.343854	0.330623
DCTN1_MOUSE	0.343576	0.331039
Q5SVP3_MOUSE	-0.343307	0.331444
KCC2D_MOUSE	-0.343208	0.331592
ATLA2_MOUSE	0.343176	0.331639
CLMN_MOUSE	0.34314	0.331694
HSPB6_MOUSE	-0.342989	0.331921
THIOM_MOUSE	-0.34243	0.332761
FBX6_MOUSE	0.341512	0.334145
PGBM_MOUSE	0.340752	0.335292
PPME1_MOUSE	-0.340702	0.335367
STML2_MOUSE	0.340694	0.335379
RS28_MOUSE	-0.340518	0.335645
H2A1_MOUSE	-0.340474	0.335712
Q8R5L1_MOUSE	-0.34047	0.335718
Q3UEK9_MOUSE	-0.340356	0.335889
THIO_MOUSE	-0.340332	0.335926
PGES2_MOUSE	0.339995	0.336436
B2M1R6_MOUSE	0.33995	0.336504
ML12B_MOUSE	-0.339633	0.336984
A3KG49_MOUSE	0.339405	0.337329
TECTA_MOUSE	0.339202	0.337637
EMC4_MOUSE	0.339151	0.337714
LETM1_MOUSE	0.339051	0.337867
SYLC_MOUSE	0.33887	0.33814
DYL2_MOUSE	-0.338773	0.338288
CRK_MOUSE	0.338713	0.338379
Q3UDZ1_MOUSE	-0.338652	0.338471
SRBS1_MOUSE	0.338415	0.338831
RPN2_MOUSE	0.338178	0.339191
E9Q333_MOUSE	-0.33806	0.33937
SND1_MOUSE	0.337682	0.339946
SAFB1_MOUSE	0.337458	0.340286
K2C7_MOUSE	0.337403	0.340369
UK114_MOUSE	-0.337317	0.340501
NEDD8_MOUSE	0.337135	0.340777
GTR5_MOUSE	0.337031	0.340937
GCN1_MOUSE	0.336781	0.341317
PSMD2_MOUSE	-0.336757	0.341354
TMED9_MOUSE	0.336452	0.341819
I5P2_MOUSE	0.336379	0.341931
GSTP2_MOUSE	-0.336173	0.342245
ERI3_MOUSE	-0.33597	0.342555
Q545M7_MOUSE	0.335338	0.34352
ACOT2_MOUSE	0.335171	0.343776
GSH0_MOUSE	0.335064	0.343939
Q3TX57_MOUSE	0.334674	0.344537
Q3TDA7_MOUSE	0.334391	0.34497
S2546_MOUSE	-0.334262	0.345168
MCLN1_MOUSE	0.334126	0.345377
PSMD5_MOUSE	-0.334103	0.345412
LTOR3_MOUSE	0.333964	0.345625
TTC38_MOUSE	0.333421	0.34646
EF1D_MOUSE	0.333223	0.346764
BCAR3_MOUSE	0.333165	0.346852
VP26A_MOUSE	-0.332816	0.347389
Q3TC45_MOUSE	-0.332196	0.348344
TRPM5_MOUSE	0.331838	0.348895
ARPC5_MOUSE	-0.331797	0.348957
RS27A_MOUSE	0.331459	0.349478
Q3TWR3_MOUSE	0.33119	0.349894
ARLY_MOUSE	0.329838	0.351985
SYFA_MOUSE	-0.329402	0.35266
THTR_MOUSE	-0.329035	0.353229
OMA1_MOUSE	0.328933	0.353388
LEMD2_MOUSE	0.328447	0.354141
SF3B6_MOUSE	0.328392	0.354227
LMNB1_MOUSE	0.328195	0.354533
ANR24_MOUSE	-0.328189	0.354543
Q4FJK0_MOUSE	-0.328152	0.354601
NDUV3_MOUSE	0.327981	0.354865
MLEC_MOUSE	0.327976	0.354874
A2AT70_MOUSE	0.327815	0.355123
U1SBP_MOUSE	0.327781	0.355176
HS90B_MOUSE	-0.327619	0.355429
VAX1_MOUSE	0.32753	0.355568
RL8_MOUSE	-0.327374	0.355811
QCR9_MOUSE	0.326982	0.356421
RAB18_MOUSE	0.326717	0.356833
PSA6_MOUSE	0.326685	0.356885
DJB12_MOUSE	0.326544	0.357104
RT17_MOUSE	-0.326529	0.357127
Q3TV21_MOUSE	-0.326473	0.357214
DYL1_MOUSE	-0.326146	0.357725
PUR9_MOUSE	0.326142	0.357731
GPCP1_MOUSE	0.325495	0.358741
KTN1_MOUSE	0.325442	0.358825
BTF3_MOUSE	0.325006	0.359507
GHITM_MOUSE	0.32483	0.359782
SFXN3_MOUSE	0.324282	0.360641
TMCC1_MOUSE	0.323959	0.361148
PLIN4_MOUSE	0.323943	0.361172
OCAD2_MOUSE	-0.323938	0.361181
SYEP_MOUSE	0.323881	0.361269
Q3UWL8_MOUSE	0.323468	0.361918
B9EHN0_MOUSE	0.323223	0.362302
CAPR1_MOUSE	0.323051	0.362572
Q5FWJ9_MOUSE	0.322974	0.362694
PPM1B_MOUSE	0.322821	0.362934
A2RSV8_MOUSE	0.32282	0.362935
A2AQB2_MOUSE	0.322785	0.36299
PAIRB_MOUSE	0.322779	0.363001
TIM8A_MOUSE	0.322364	0.363653
COOA1_MOUSE	0.322349	0.363676
TBATA_MOUSE	0.322229	0.363866
Q14AW8_MOUSE	0.321992	0.364238
TERA_MOUSE	-0.321842	0.364475
TXD17_MOUSE	-0.321618	0.364828
CO1A1_MOUSE	0.321201	0.365485
OST48_MOUSE	0.321089	0.365663
H32_MOUSE	-0.320888	0.365979
NFS1_MOUSE	0.32017	0.367115
LMA1L_MOUSE	-0.320161	0.367129
RGS12_MOUSE	0.319722	0.367824
IF4A3_MOUSE	0.319285	0.368516
DPYL2_MOUSE	-0.319123	0.368772
PKP1_MOUSE	-0.31888	0.369157
Q790I0_MOUSE	0.318138	0.370336
TIM44_MOUSE	0.317879	0.370746
NNRD_MOUSE	0.31772	0.371
BPNT1_MOUSE	0.317611	0.371172
Q7TR81_MOUSE	-0.317474	0.371391
COQ6_MOUSE	0.317161	0.371887
PYGB_MOUSE	-0.317063	0.372044
LYRIC_MOUSE	0.316934	0.372249
SRCA_MOUSE	0.316918	0.372275
Q3SYP5_MOUSE	-0.316773	0.372506
VPS29_MOUSE	-0.316562	0.372842
RS19_MOUSE	-0.316474	0.372983
SHLB1_MOUSE	-0.316318	0.373231
LAMA2_MOUSE	0.3161	0.373578
ANXA4_MOUSE	-0.316097	0.373583
B1AQZ0_MOUSE	-0.315715	0.374193
ERF3B_MOUSE	-0.315643	0.374308
H1T_MOUSE	-0.315498	0.37454
DDX1_MOUSE	0.315411	0.374679
HNRPD_MOUSE	0.315304	0.374849
B2L13_MOUSE	0.315159	0.375081
MMP2_MOUSE	-0.31514	0.375111
PRDX1_MOUSE	0.315011	0.375317
A2AKD7_MOUSE	0.314996	0.375343
CRNS1_MOUSE	0.314722	0.375781
NFH_MOUSE	-0.314356	0.376366
DCTN5_MOUSE	0.314291	0.37647
Q8CFB8_MOUSE	0.314216	0.376589
RD23B_MOUSE	-0.314132	0.376724
Q3UN19_MOUSE	0.313907	0.377085
PEPL_MOUSE	0.313618	0.377548
Q540E6_MOUSE	0.313576	0.377615
NCKP1_MOUSE	0.313315	0.378035
E9Q7P1_MOUSE	0.313262	0.378119
RMD1_MOUSE	0.31317	0.378267
SPRY4_MOUSE	0.313137	0.37832
NDUA8_MOUSE	-0.312887	0.378721
A0A0U1RQ96_MOUSE	0.312874	0.378742
TIM9_MOUSE	0.312339	0.379602
B2RXC6_MOUSE	-0.312018	0.380117
MYH14_MOUSE	-0.311995	0.380155
Q5SVI3_MOUSE	-0.311636	0.380733
EFCB6_MOUSE	0.311211	0.381417
CBPC4_MOUSE	0.311149	0.381517
NDUB4_MOUSE	0.311133	0.381543
MAOX_MOUSE	-0.310803	0.382075
CO6A6_MOUSE	-0.309898	0.383536
MFF_MOUSE	-0.309793	0.383706
ATE1_MOUSE	0.309733	0.383803
LRRF1_MOUSE	0.309673	0.383899
UBP7_MOUSE	0.309571	0.384064
UBE3A_MOUSE	0.309508	0.384167
F6VG99_MOUSE	0.309348	0.384426
IMB1_MOUSE	-0.309224	0.384626
TRI69_MOUSE	-0.308839	0.385248
PSD1_MOUSE	-0.308817	0.385285
RS27L_MOUSE	0.308657	0.385544
PPIC_MOUSE	-0.30832	0.38609
RRAGB_MOUSE	0.308206	0.386274
UBA6_MOUSE	-0.307999	0.386611
QCR1_MOUSE	0.307925	0.38673
Q3U2W2_MOUSE	0.307828	0.386887
Q4FJQ6_MOUSE	-0.307822	0.386897
Q6ZWQ6_MOUSE	0.307821	0.3869
ECHM_MOUSE	0.307637	0.387197
DNJB5_MOUSE	0.307605	0.38725
F6ZGN3_MOUSE	0.307229	0.387861
UBFD1_MOUSE	-0.30706	0.388135
Q05A44_MOUSE	-0.306897	0.3884
TCPH_MOUSE	0.30626	0.389437
CTNA1_MOUSE	0.30608	0.38973
PACS2_MOUSE	0.305979	0.389894
Q3UHK5_MOUSE	0.305609	0.390497
E9Q1Z0_MOUSE	0.305518	0.390645
YBOX2_MOUSE	0.30535	0.390918
SERPH_MOUSE	-0.304763	0.391876
MVP_MOUSE	-0.304743	0.39191
D3Z7H8_MOUSE	0.304545	0.392232
ASNA_MOUSE	0.304101	0.392959
TM87A_MOUSE	-0.303971	0.393171
CATB_MOUSE	0.303605	0.39377
CCD22_MOUSE	0.303545	0.393868
NDUA5_MOUSE	0.303159	0.3945
F6Y616_MOUSE	0.302706	0.395243
ACBP_MOUSE	-0.302497	0.395585
Q9D708_MOUSE	-0.302457	0.395651
GDIR1_MOUSE	-0.302409	0.39573
Q4FJX4_MOUSE	0.301899	0.396566
UGGG1_MOUSE	0.301856	0.396638
VATE2_MOUSE	0.3018	0.39673
Q541E2_MOUSE	0.301691	0.396909
RAB19_MOUSE	-0.301524	0.397184
LZIC_MOUSE	-0.301367	0.397441
DDB1_MOUSE	0.301354	0.397462
TBC12_MOUSE	0.301193	0.397727
Q53YU5_MOUSE	-0.300982	0.398074
UFM1_MOUSE	-0.300803	0.398368
DDAH2_MOUSE	0.300737	0.398477
CNBP_MOUSE	0.300438	0.39897
RAD52_MOUSE	-0.300254	0.399273
E9Q624_MOUSE	0.299916	0.39983
S2545_MOUSE	-0.299825	0.399979
AT2C1_MOUSE	0.299672	0.400232
Q542X7_MOUSE	0.299418	0.400651
PLIN1_MOUSE	-0.299263	0.400907
MYPT2_MOUSE	0.299197	0.401016
ACSL3_MOUSE	0.29889	0.401523
Q59IW5_MOUSE	-0.298804	0.401665
KRR1_MOUSE	0.298714	0.401815
E9PV66_MOUSE	0.298678	0.401874
CNPY2_MOUSE	0.298535	0.40211
PABP1_MOUSE	0.298154	0.40274
Q5SVJ0_MOUSE	0.298109	0.402815
Q7TQJ3_MOUSE	0.297942	0.403091
SYP2L_MOUSE	0.297828	0.403279
NDUA3_MOUSE	0.297697	0.403496
ACLY_MOUSE	-0.297493	0.403834
Q5M9M4_MOUSE	0.297478	0.403859
ASPP1_MOUSE	-0.297092	0.4045
P5CR3_MOUSE	0.296995	0.40466
CAH4_MOUSE	0.296932	0.404765
ARH38_MOUSE	-0.296631	0.405264
CC129_MOUSE	0.296559	0.405384
FERM2_MOUSE	0.296268	0.405867
PLOD3_MOUSE	0.296249	0.405897
CD123_MOUSE	-0.296154	0.406055
CATS_MOUSE	0.295608	0.406963
A0A0R4J171_MOUSE	0.294915	0.408116
IF4A1_MOUSE	-0.294908	0.408127
TAGL2_MOUSE	-0.294849	0.408225
TNNI2_MOUSE	0.294811	0.40829
MARE2_MOUSE	-0.294078	0.409511
CDO1_MOUSE	-0.293901	0.409806
E9PYB0_MOUSE	-0.293705	0.410133
Q3URZ6_MOUSE	0.2936	0.410309
CPPED_MOUSE	0.2935	0.410475
H3BKD1_MOUSE	0.2934	0.410641
Q3U431_MOUSE	0.293312	0.410789
D3YW03_MOUSE	0.293214	0.410952
HXK1_MOUSE	0.293022	0.411274
RT09_MOUSE	0.293001	0.411308
PRDX4_MOUSE	0.292911	0.411458
DHSD_MOUSE	-0.292769	0.411696
UCHL5_MOUSE	0.292604	0.411972
A0A087WR13_MOUSE	-0.292601	0.411977
MFN2_MOUSE	0.292585	0.412003
DPOLZ_MOUSE	-0.292256	0.412555
Q3UAP1_MOUSE	0.292001	0.412981
Q3TGS5_MOUSE	-0.291969	0.413035
BCAM_MOUSE	0.291832	0.413264
F7D3B8_MOUSE	0.291353	0.414066
ABCA4_MOUSE	-0.291217	0.414296
MYOZ1_MOUSE	0.291188	0.414343
RBBP9_MOUSE	-0.291063	0.414553
MTNB_MOUSE	0.290865	0.414885
TRXR1_MOUSE	0.290837	0.414933
A2RSX9_MOUSE	-0.29036	0.415732
DPEP1_MOUSE	0.290346	0.415756
Q99N15_MOUSE	-0.290288	0.415854
CHM4C_MOUSE	0.290185	0.416026
ISCA2_MOUSE	0.290064	0.41623
RPIA_MOUSE	0.290034	0.416281
DX39B_MOUSE	0.289984	0.416365
CATL1_MOUSE	-0.289975	0.416379
FETUB_MOUSE	0.289901	0.416504
NTF2_MOUSE	-0.289224	0.417643
KLC2_MOUSE	0.288937	0.418126
CN37_MOUSE	-0.288774	0.4184
TKT_MOUSE	-0.288612	0.418674
ANXA2_MOUSE	-0.288605	0.418686
RYR1_MOUSE	0.288465	0.418922
A3KGQ6_MOUSE	0.288328	0.419152
CGAT1_MOUSE	-0.286902	0.42156
CGAT2_MOUSE	-0.286902	0.42156
GLE1_MOUSE	0.286755	0.421809
HVM33_MOUSE	0.28652	0.422205
FAS_MOUSE	-0.286481	0.422271
A2A9H6_MOUSE	0.286473	0.422286
MA2C1_MOUSE	0.286205	0.422739
G5E8U8_MOUSE	0.285938	0.423191
COX20_MOUSE	-0.28593	0.423204
Q9CRA2_MOUSE	0.285695	0.423603
CCD43_MOUSE	-0.285567	0.423819
FGF13_MOUSE	0.285556	0.423837
RL21_MOUSE	-0.285534	0.423875
FMOD_MOUSE	0.285018	0.42475
1433F_MOUSE	-0.284853	0.42503
Q3TGR2_MOUSE	-0.284813	0.425098
ARL8B_MOUSE	-0.28471	0.425273
CSPP1_MOUSE	0.284362	0.425864
XPO7_MOUSE	0.28433	0.425919
PGFS_MOUSE	-0.284197	0.426144
HECD1_MOUSE	0.284038	0.426414
ZN692_MOUSE	-0.283809	0.426804
TRI54_MOUSE	0.283809	0.426805
IDH3A_MOUSE	0.283691	0.427005
BRWD1_MOUSE	0.283689	0.427009
F2Z471_MOUSE	0.283681	0.427022
RS16_MOUSE	0.283681	0.427022
COX3_MOUSE	0.283645	0.427083
ANXA3_MOUSE	-0.283351	0.427582
NSMA2_MOUSE	0.28331	0.427653
NIT1_MOUSE	0.282043	0.429812
SPG7_MOUSE	0.281733	0.430341
S10A4_MOUSE	-0.281592	0.430581
H3BKH6_MOUSE	-0.28144	0.430841
TIE1_MOUSE	0.281377	0.430948
DCNL1_MOUSE	0.28128	0.431114
GEPH_MOUSE	0.280549	0.432364
G3UWS4_MOUSE	-0.280473	0.432494
A0A0G2JH03_MOUSE	0.280303	0.432784
CC124_MOUSE	-0.280279	0.432826
Q3TJ94_MOUSE	-0.279919	0.433442
UBP47_MOUSE	-0.279743	0.433743
Q0VGU0_MOUSE	0.279663	0.43388
FPRP_MOUSE	0.279364	0.434393
K1C28_MOUSE	-0.279225	0.434631
B2RQQ8_MOUSE	0.279126	0.434801
UBP2L_MOUSE	-0.278745	0.435454
CAV1_MOUSE	-0.278715	0.435507
TCPZ_MOUSE	0.278306	0.436208
ABCB8_MOUSE	0.278022	0.436696
TANC1_MOUSE	0.277877	0.436946
RASH_MOUSE	0.277868	0.436962
Q3ULF7_MOUSE	0.277502	0.437591
IF5A2_MOUSE	-0.277488	0.437614
XPO1_MOUSE	-0.27734	0.43787
DHB8_MOUSE	0.277262	0.438003
SYSC_MOUSE	-0.277172	0.438158
A1AT1_MOUSE	-0.276778	0.438836
SPS1_MOUSE	-0.276542	0.439242
GLSK_MOUSE	0.275705	0.440687
CH082_MOUSE	0.274996	0.44191
MRP6_MOUSE	-0.274932	0.442022
PLCD4_MOUSE	0.274691	0.442438
ALD2_MOUSE	-0.274259	0.443184
AN32A_MOUSE	-0.274258	0.443187
KAT3_MOUSE	0.274192	0.4433
Q5M9K7_MOUSE	-0.274125	0.443416
DC1L2_MOUSE	-0.274082	0.443491
HHATL_MOUSE	0.274029	0.443583
CRIP1_MOUSE	-0.273718	0.444121
IPO7_MOUSE	0.273057	0.445267
SPTN1_MOUSE	-0.272942	0.445466
CONA1_MOUSE	-0.272549	0.446148
RBX1_MOUSE	0.272448	0.446322
OGFD1_MOUSE	0.272303	0.446575
HA10_MOUSE	-0.2721	0.446928
Q3URC5_MOUSE	0.271999	0.447103
GSTA4_MOUSE	-0.271852	0.447358
Q9DBT6_MOUSE	-0.271673	0.447668
NDUS6_MOUSE	0.271496	0.447977
TOLIP_MOUSE	0.271457	0.448045
A2RTH5_MOUSE	0.27091	0.448996
PTN5_MOUSE	0.270812	0.449167
NEXN_MOUSE	0.270757	0.449262
CNTN2_MOUSE	0.270616	0.449507
VMA5A_MOUSE	-0.270544	0.449633
PRP19_MOUSE	0.270489	0.449729
Q80Y52_MOUSE	-0.27046	0.449779
A2A977_MOUSE	-0.270435	0.449823
NAR3_MOUSE	0.270277	0.450099
CUTA_MOUSE	-0.27023	0.45018
IVD_MOUSE	-0.269909	0.450739
PYC_MOUSE	-0.269886	0.45078
MYH1_MOUSE	0.269825	0.450887
MGDP1_MOUSE	0.269494	0.451463
NXN_MOUSE	-0.269493	0.451465
METK2_MOUSE	-0.269388	0.451649
SRPRB_MOUSE	0.269329	0.45175
PKN1_MOUSE	0.269214	0.451953
S61A2_MOUSE	0.269048	0.452243
JPH4_MOUSE	-0.269011	0.452306
KV2A7_MOUSE	-0.268433	0.453316
BOLA1_MOUSE	0.268371	0.453425
ACACB_MOUSE	0.26774	0.454529
MYP0_MOUSE	-0.267568	0.454829
PLCD1_MOUSE	0.267352	0.455207
RS21_MOUSE	-0.26726	0.455368
HSP7C_MOUSE	-0.267092	0.455663
A0A0R4J1B0_MOUSE	-0.26705	0.455737
CCD63_MOUSE	0.266921	0.455963
RL6_MOUSE	-0.266749	0.456264
NFYB_MOUSE	0.266746	0.456269
RL13_MOUSE	-0.26672	0.456314
LANC2_MOUSE	-0.26659	0.456543
PTBP1_MOUSE	-0.266539	0.456632
CG055_MOUSE	0.26588	0.457788
MYO1C_MOUSE	-0.265734	0.458044
SNX5_MOUSE	-0.265667	0.458162
SMYD1_MOUSE	0.265617	0.45825
CATA_MOUSE	-0.265604	0.458273
DERM_MOUSE	-0.265288	0.458828
SIX2_MOUSE	0.265286	0.458832
TM1L2_MOUSE	0.265234	0.458923
RL36_MOUSE	0.264921	0.459474
MERTK_MOUSE	0.264811	0.459666
E9QQ93_MOUSE	0.264492	0.460229
HS71A_MOUSE	-0.263691	0.461638
Q5SUC3_MOUSE	-0.263613	0.461777
Q8VCQ8_MOUSE	-0.263539	0.461907
EMAL1_MOUSE	-0.263392	0.462166
USP9X_MOUSE	0.26305	0.462769
VAMP5_MOUSE	0.263037	0.462792
TPRGL_MOUSE	0.262998	0.462861
LAP2A_MOUSE	-0.262747	0.463304
NEK9_MOUSE	0.262456	0.463817
U2AF2_MOUSE	-0.262318	0.464061
UQCC2_MOUSE	0.262063	0.464511
RL35_MOUSE	-0.261847	0.464893
EF2_MOUSE	-0.261535	0.465444
BSN_MOUSE	-0.261502	0.465504
KAD3_MOUSE	0.261362	0.46575
BZW2_MOUSE	0.261244	0.46596
Q8BSH3_MOUSE	0.261158	0.466112
JIP3_MOUSE	0.26103	0.466338
TX1B3_MOUSE	0.26103	0.466339
FXR1_MOUSE	-0.260961	0.466461
SCMC1_MOUSE	-0.26093	0.466515
MIME_MOUSE	-0.260604	0.467093
TM245_MOUSE	0.260389	0.467474
BZW1_MOUSE	-0.260358	0.467529
D39U1_MOUSE	0.260313	0.467609
MTEF2_MOUSE	-0.260165	0.467871
A3KGR9_MOUSE	-0.259924	0.468297
TCPD_MOUSE	0.259788	0.468539
TPM3_MOUSE	-0.25953	0.468998
E0CYV9_MOUSE	0.259467	0.469109
PRS10_MOUSE	0.25912	0.469724
BRS3_MOUSE	-0.258531	0.47077
PSMD7_MOUSE	-0.258419	0.470971
TERB1_MOUSE	-0.258052	0.471624
DLDH_MOUSE	0.257967	0.471774
CPIN1_MOUSE	-0.257954	0.471797
IF5_MOUSE	0.257912	0.471872
KATL2_MOUSE	-0.257708	0.472235
STX12_MOUSE	-0.257549	0.472518
Q5M9L7_MOUSE	0.257189	0.473159
DNA2_MOUSE	0.257064	0.473381
FA49B_MOUSE	0.256881	0.473707
ERCC2_MOUSE	0.256867	0.473733
CD81_MOUSE	0.256566	0.47427
LRC20_MOUSE	0.256517	0.474357
LAMB1_MOUSE	0.25627	0.474797
ODP2_MOUSE	0.256083	0.475132
E9Q3P4_MOUSE	-0.255687	0.475838
RHG01_MOUSE	-0.255616	0.475966
NDUA7_MOUSE	0.25541	0.476332
G6PI_MOUSE	0.255163	0.476775
H15_MOUSE	-0.254653	0.477686
RT4I1_MOUSE	0.254439	0.47807
ASB2_MOUSE	0.254393	0.478152
LGUL_MOUSE	-0.254373	0.478188
TBCD1_MOUSE	0.254298	0.478321
A0A0R4J1E2_MOUSE	0.25429	0.478336
A8DUK4_MOUSE	-0.254259	0.478392
TNNT1_MOUSE	-0.254122	0.478638
RN213_MOUSE	0.25408	0.478712
Q91Y07_MOUSE	-0.253831	0.479157
PPM1L_MOUSE	-0.253806	0.479204
PIPNB_MOUSE	0.253777	0.479255
PSDE_MOUSE	-0.253683	0.479423
AMPB_MOUSE	0.253592	0.479587
FABP4_MOUSE	-0.253574	0.479619
RU2B_MOUSE	0.253525	0.479706
GSTM2_MOUSE	0.253514	0.479727
ASPG_MOUSE	0.25301	0.48063
MYLK2_MOUSE	0.252982	0.480681
RS11_MOUSE	-0.252799	0.481009
RIMS2_MOUSE	-0.252535	0.481482
STT3A_MOUSE	0.252307	0.481892
DMXL2_MOUSE	0.252261	0.481974
GSTP1_MOUSE	0.252037	0.482376
H2B3B_MOUSE	-0.251599	0.483163
NAR1_MOUSE	0.251451	0.483431
E0CY88_MOUSE	0.250942	0.484346
ARF2_MOUSE	-0.25085	0.484511
PAPD5_MOUSE	0.25045	0.48523
D3Z3N4_MOUSE	-0.250448	0.485234
KPCL_MOUSE	-0.250334	0.48544
TM38A_MOUSE	0.250304	0.485495
MOES_MOUSE	-0.250291	0.485518
RAP1B_MOUSE	-0.25016	0.485755
A2AC05_MOUSE	-0.249889	0.486243
MA7D2_MOUSE	0.249677	0.486625
F7AGE9_MOUSE	0.249558	0.486839
CASQ2_MOUSE	-0.249465	0.487007
A0A0G2JE52_MOUSE	0.24933	0.48725
SRCN1_MOUSE	-0.24927	0.487358
MYH7B_MOUSE	-0.24922	0.487449
IGSF1_MOUSE	0.24913	0.487611
RUVB2_MOUSE	0.249104	0.487658
CHD8_MOUSE	0.248878	0.488066
TMM11_MOUSE	0.248754	0.488291
MYL3_MOUSE	-0.248682	0.488421
RAB1B_MOUSE	0.248288	0.489132
D3YU50_MOUSE	0.248068	0.48953
S38AA_MOUSE	0.248031	0.489596
B1B0C7_MOUSE	0.247885	0.489861
SRSF2_MOUSE	-0.246781	0.491858
RS14_MOUSE	0.246754	0.491907
AT134_MOUSE	-0.246416	0.49252
SDHA_MOUSE	0.245893	0.493469
E9Q1W3_MOUSE	0.245834	0.493575
PPP5_MOUSE	0.245685	0.493846
PPIH_MOUSE	0.245286	0.494571
Q3U1S6_MOUSE	0.245281	0.49458
RFT1_MOUSE	0.245052	0.494996
SCN9A_MOUSE	0.244741	0.49556
CD9_MOUSE	-0.244712	0.495614
AT1A1_MOUSE	-0.24463	0.495762
F8VQJ3_MOUSE	-0.244515	0.495972
RAB7A_MOUSE	-0.244251	0.496452
FRIH_MOUSE	-0.244227	0.496495
GSTT1_MOUSE	0.243997	0.496914
D3Z494_MOUSE	-0.243827	0.497223
CK068_MOUSE	0.243647	0.497551
Q3ULU3_MOUSE	0.243541	0.497744
DDI2_MOUSE	0.243539	0.497748
BASI_MOUSE	0.243526	0.497772
NEK1_MOUSE	-0.243411	0.497981
CK054_MOUSE	-0.243176	0.498408
PDK2_MOUSE	0.243166	0.498427
STAC3_MOUSE	0.243095	0.498556
RTN4_MOUSE	-0.242995	0.498739
ANXA7_MOUSE	-0.242873	0.49896
DCTP1_MOUSE	0.242829	0.499041
SUCA_MOUSE	0.242795	0.499104
CSN2_MOUSE	-0.242787	0.499117
CIRBP_MOUSE	0.242733	0.499217
LA_MOUSE	-0.242715	0.499249
CAND1_MOUSE	0.242558	0.499534
COX1_MOUSE	0.242041	0.500477
RPN1_MOUSE	0.241846	0.500835
Q5SX53_MOUSE	0.241843	0.500841
Q9EQ83_MOUSE	0.241623	0.501241
CISD3_MOUSE	-0.241011	0.50236
KLH21_MOUSE	-0.240984	0.502408
G3X9Y6_MOUSE	0.24091	0.502544
F261_MOUSE	0.240806	0.502734
TOM22_MOUSE	-0.240712	0.502906
E9QP49_MOUSE	0.240584	0.50314
SIR2_MOUSE	0.240557	0.503191
MIEN1_MOUSE	0.240515	0.503266
EHD2_MOUSE	-0.240447	0.503392
NSF1C_MOUSE	0.240394	0.503488
TMED1_MOUSE	-0.240333	0.5036
RT22_MOUSE	0.240292	0.503674
Q91V89_MOUSE	-0.240017	0.504177
B1AZS9_MOUSE	0.239668	0.504817
UBE2N_MOUSE	0.23966	0.504832
OBSL1_MOUSE	-0.239477	0.505167
IMDH1_MOUSE	0.239451	0.505215
TBB5_MOUSE	-0.239403	0.505302
HOOK3_MOUSE	0.239319	0.505457
Q5M9J2_MOUSE	0.239201	0.505673
MA7D1_MOUSE	-0.239037	0.505974
A0A0U1RQ70_MOUSE	0.238837	0.506341
MAT2B_MOUSE	0.238513	0.506936
MURC_MOUSE	-0.238368	0.507201
O35452_MOUSE	0.238345	0.507244
ARFG2_MOUSE	0.238313	0.507302
F214A_MOUSE	0.238086	0.507718
FAHD2_MOUSE	0.237905	0.508052
SCRN2_MOUSE	0.23779	0.508262
EIF2A_MOUSE	-0.237779	0.508282
CYB5B_MOUSE	0.237737	0.50836
RUVB1_MOUSE	0.237678	0.508468
THIKA_MOUSE	0.237535	0.508731
Q58EW0_MOUSE	0.237285	0.50919
SPT20_MOUSE	-0.23726	0.509237
SPCS_MOUSE	-0.237106	0.50952
MLP3B_MOUSE	-0.237018	0.50968
TLN2_MOUSE	0.236969	0.509772
ABCBB_MOUSE	0.236962	0.509784
GELS_MOUSE	-0.236843	0.510003
MF14A_MOUSE	-0.236618	0.510416
FBX25_MOUSE	0.236466	0.510697
LYPA2_MOUSE	0.236379	0.510857
SEC20_MOUSE	0.235965	0.51162
RL12_MOUSE	0.235854	0.511824
P4HA1_MOUSE	0.235268	0.512904
D3YX04_MOUSE	-0.234935	0.513518
KCNH2_MOUSE	-0.234505	0.514313
HCD2_MOUSE	0.234228	0.514823
GDIR2_MOUSE	-0.234205	0.514866
A0A509_MOUSE	0.23411	0.515041
PURB_MOUSE	0.233872	0.515481
Q542M2_MOUSE	0.233763	0.515682
ESYT2_MOUSE	0.233726	0.515751
NUD16_MOUSE	-0.233395	0.516363
SMTN_MOUSE	-0.233329	0.516485
ASTE1_MOUSE	-0.233262	0.516608
ADPRH_MOUSE	-0.233259	0.516614
SMTL2_MOUSE	0.233049	0.517002
F6QQB5_MOUSE	0.232937	0.51721
AUP1_MOUSE	0.232654	0.517733
JPH1_MOUSE	-0.232645	0.51775
PRXD1_MOUSE	-0.232446	0.518119
TM86A_MOUSE	0.232326	0.518341
CAH2_MOUSE	-0.232275	0.518436
PNPT1_MOUSE	0.232272	0.51844
Q8BML9_MOUSE	0.231445	0.519974
JPH2_MOUSE	0.23144	0.519984
A1AT4_MOUSE	-0.231209	0.520411
DDX17_MOUSE	0.231074	0.520662
ATS13_MOUSE	0.231028	0.520747
OVOS_MOUSE	0.230916	0.520954
Q05CI8_MOUSE	0.230785	0.521198
UXS1_MOUSE	0.230768	0.52123
NU5M_MOUSE	0.230718	0.521323
D3YWS2_MOUSE	-0.230545	0.521644
A0A0G2JDZ8_MOUSE	0.230525	0.521682
TCAL3_MOUSE	0.22983	0.522971
SHE_MOUSE	0.229791	0.523045
Q3TQ70_MOUSE	-0.229693	0.523226
KS6A2_MOUSE	-0.229535	0.523521
ITIH2_MOUSE	0.229338	0.523887
SRS12_MOUSE	-0.229132	0.52427
A2CG35_MOUSE	0.228684	0.525104
MECR_MOUSE	0.22826	0.525894
MYL4_MOUSE	-0.227961	0.526451
IGLO5_MOUSE	-0.227929	0.526512
A0A0R4J0I1_MOUSE	-0.227653	0.527025
N4BP1_MOUSE	0.227335	0.527618
GLOD4_MOUSE	-0.227209	0.527854
GLRX3_MOUSE	-0.22715	0.527963
PSD11_MOUSE	-0.226953	0.528331
EIF3D_MOUSE	-0.226863	0.528499
TMEDA_MOUSE	0.226397	0.52937
1433S_MOUSE	-0.226396	0.529372
TEBP_MOUSE	-0.226319	0.529515
RBGP1_MOUSE	0.226304	0.529542
FND3B_MOUSE	0.225917	0.530266
MYOZ3_MOUSE	0.225721	0.530632
TPR_MOUSE	0.225616	0.530829
ENTP1_MOUSE	0.225479	0.531086
Q497N2_MOUSE	0.225406	0.531223
STEA3_MOUSE	-0.22529	0.531439
GCP60_MOUSE	0.225117	0.531762
CES1D_MOUSE	-0.225016	0.531951
CA050_MOUSE	-0.224681	0.53258
NLTP_MOUSE	-0.224377	0.533149
NFL_MOUSE	-0.22431	0.533273
THS7B_MOUSE	0.224174	0.533529
SERA_MOUSE	-0.224156	0.533563
GGA1_MOUSE	0.224017	0.533823
RBBP7_MOUSE	0.223941	0.533966
LTV1_MOUSE	0.223919	0.534008
E9Q8T1_MOUSE	0.223824	0.534186
F6YH22_MOUSE	-0.223797	0.534235
A7M7S6_MOUSE	-0.223739	0.534344
G5E8E1_MOUSE	-0.223547	0.534704
BROX_MOUSE	0.22349	0.534811
SC5AB_MOUSE	-0.223233	0.535294
KANL1_MOUSE	0.223193	0.535368
PDPR_MOUSE	-0.223094	0.535554
MYH7_MOUSE	-0.223033	0.535669
UBP24_MOUSE	0.222984	0.53576
E9Q7L1_MOUSE	0.222931	0.53586
E9Q8N1_MOUSE	0.222402	0.536854
HBA_MOUSE	-0.222212	0.537212
CTL2_MOUSE	0.222175	0.53728
A2RS23_MOUSE	0.222105	0.537411
TIM8B_MOUSE	0.221748	0.538082
NID2_MOUSE	0.221617	0.53833
Q9D9U9_MOUSE	-0.221596	0.538369
GRK4_MOUSE	0.221504	0.538541
PSB7_MOUSE	-0.220957	0.53957
SUCB2_MOUSE	0.220538	0.54036
AN13D_MOUSE	0.220318	0.540775
CX7A2_MOUSE	0.220194	0.541009
PEDF_MOUSE	-0.220165	0.541063
DDAH1_MOUSE	-0.219852	0.541654
NP1L1_MOUSE	-0.219694	0.541951
ERF1_MOUSE	0.219676	0.541984
NOS1_MOUSE	0.21962	0.54209
H3BLC7_MOUSE	0.219546	0.542231
D3Z183_MOUSE	0.219525	0.542269
ANK3_MOUSE	0.21946	0.542392
PGK1_MOUSE	0.219352	0.542595
Q8BVP2_MOUSE	-0.218937	0.543379
ASB10_MOUSE	-0.218746	0.543739
ARPC3_MOUSE	-0.218619	0.543979
PPM1G_MOUSE	0.218538	0.544133
UFD1_MOUSE	-0.218437	0.544324
RM02_MOUSE	-0.218375	0.54444
NENF_MOUSE	0.218256	0.544666
JAM3_MOUSE	0.2182	0.544771
RL5_MOUSE	-0.218137	0.54489
TBC17_MOUSE	0.216968	0.547101
VDAC2_MOUSE	0.216832	0.547358
RL7A_MOUSE	-0.216705	0.5476
AK1CD_MOUSE	-0.216675	0.547657
VATB2_MOUSE	0.216614	0.547771
NDUAB_MOUSE	-0.216513	0.547962
KPB2_MOUSE	0.216184	0.548585
CA123_MOUSE	-0.216177	0.548599
GRB2_MOUSE	-0.215883	0.549156
NSF_MOUSE	0.215747	0.549415
SVIL_MOUSE	0.215721	0.549464
ORN_MOUSE	-0.21569	0.549522
ANO10_MOUSE	0.21566	0.549579
E9Q7G1_MOUSE	0.215301	0.55026
FKBP9_MOUSE	0.215156	0.550535
MYOM1_MOUSE	0.215069	0.5507
PLST_MOUSE	0.21506	0.550717
A2AT62_MOUSE	0.214956	0.550914
G5E8X2_MOUSE	0.214895	0.55103
TRI16_MOUSE	0.214715	0.551373
LANC1_MOUSE	-0.214679	0.551441
CARM1_MOUSE	0.214589	0.551612
ODO1_MOUSE	0.214547	0.551692
NDUB5_MOUSE	0.214545	0.551695
DHB4_MOUSE	0.214465	0.551847
P63_MOUSE	-0.21433	0.552104
UCRI_MOUSE	0.214066	0.552605
Q99JZ4_MOUSE	-0.213805	0.553102
GCP2_MOUSE	0.213673	0.553353
EPM2A_MOUSE	0.21289	0.554842
ZN579_MOUSE	0.212781	0.555049
MY18A_MOUSE	0.212684	0.555234
TOIP1_MOUSE	0.212651	0.555297
K1C13_MOUSE	0.212646	0.555307
RL10L_MOUSE	0.212567	0.555457
RTN1_MOUSE	0.2123	0.555966
SYTC_MOUSE	0.212268	0.556026
DESM_MOUSE	-0.212084	0.556378
JSPR1_MOUSE	0.211716	0.557078
PLHD1_MOUSE	0.211604	0.557292
O08797_MOUSE	-0.211438	0.557609
K1C42_MOUSE	-0.21143	0.557624
T126A_MOUSE	0.211277	0.557915
ITIH3_MOUSE	-0.211204	0.558054
THTM_MOUSE	0.210795	0.558835
COPB_MOUSE	0.210767	0.558889
RS29_MOUSE	-0.210649	0.559113
KCRS_MOUSE	0.210623	0.559164
KV3A3_MOUSE	0.210467	0.55946
TACC1_MOUSE	0.210433	0.559526
LRP1_MOUSE	0.210431	0.559531
RAC1_MOUSE	0.210359	0.559668
FBN2_MOUSE	-0.210257	0.559862
Q3TM70_MOUSE	-0.210164	0.56004
DYN2_MOUSE	0.20993	0.560486
PADI2_MOUSE	0.20983	0.560678
COBA1_MOUSE	0.209696	0.560934
CENPE_MOUSE	0.209657	0.561009
LAMP1_MOUSE	-0.209519	0.561272
CTNB1_MOUSE	-0.209416	0.561469
KCRB_MOUSE	-0.209376	0.561546
NFM_MOUSE	-0.209063	0.562145
Q5BLK1_MOUSE	-0.209024	0.562218
ELOC_MOUSE	0.208946	0.562369
MRCKA_MOUSE	-0.208804	0.562639
UBTD1_MOUSE	0.208765	0.562714
THOC4_MOUSE	0.208686	0.562866
41_MOUSE	-0.20831	0.563587
GRN_MOUSE	-0.208205	0.563786
Q3ULT2_MOUSE	-0.208197	0.563801
B2RPU8_MOUSE	0.208124	0.563942
GSTM4_MOUSE	-0.207966	0.564245
LCAP_MOUSE	0.207854	0.56446
Q545V8_MOUSE	0.207842	0.564483
KGP1_MOUSE	-0.207772	0.564616
YKT6_MOUSE	0.207747	0.564664
Q76I26_MOUSE	0.207705	0.564744
H10_MOUSE	-0.207322	0.565479
PCKGM_MOUSE	-0.207246	0.565624
RGPA1_MOUSE	0.206787	0.566505
Q4FK49_MOUSE	-0.206579	0.566904
E9QNR6_MOUSE	0.206361	0.567323
H2B1C_MOUSE	-0.206013	0.567992
PUR2_MOUSE	-0.205984	0.568047
DDRGK_MOUSE	0.205757	0.568482
P210L_MOUSE	0.205585	0.568813
CUL2_MOUSE	-0.205429	0.569113
Q14BI5_MOUSE	0.204919	0.570093
ODPAT_MOUSE	0.204827	0.57027
E9PV22_MOUSE	0.204768	0.570384
S4R2R5_MOUSE	-0.204666	0.57058
ZNT9_MOUSE	0.204532	0.570837
RL28_MOUSE	0.204489	0.570921
CAND2_MOUSE	0.20435	0.571188
NBEL2_MOUSE	0.204036	0.571793
CBWD1_MOUSE	0.203856	0.57214
KAP2_MOUSE	0.203841	0.572169
COPD_MOUSE	0.203662	0.572514
A2AH75_MOUSE	0.203167	0.573466
AT1B3_MOUSE	0.202688	0.57439
NCK1_MOUSE	0.201815	0.576076
TNNI1_MOUSE	-0.201809	0.576088
PRDX5_MOUSE	0.201711	0.576276
TNNC1_MOUSE	-0.201659	0.576377
BDH_MOUSE	0.201271	0.577126
RBMX_MOUSE	-0.20126	0.577147
AL1A3_MOUSE	-0.201232	0.577202
Q5FW98_MOUSE	0.201094	0.577469
Q3U2G2_MOUSE	0.201082	0.577492
Q3UAD6_MOUSE	-0.200989	0.577672
Q5BLK2_MOUSE	-0.200923	0.577799
RSU1_MOUSE	0.200726	0.578179
LNEBL_MOUSE	0.200723	0.578185
F8VPN4_MOUSE	0.200608	0.578407
TP53B_MOUSE	0.200419	0.578774
Q3UKR1_MOUSE	-0.200085	0.57942
SPA3C_MOUSE	0.200052	0.579484
RL34_MOUSE	0.199806	0.57996
CPNS2_MOUSE	-0.199612	0.580336
EST1C_MOUSE	-0.19958	0.580397
KS6A6_MOUSE	-0.199514	0.580525
FKB1A_MOUSE	0.199491	0.580569
EPN4_MOUSE	0.199371	0.580803
F6Y3H4_MOUSE	-0.199244	0.581047
PRUNE_MOUSE	-0.199091	0.581345
RM40_MOUSE	0.198788	0.581931
TBB4A_MOUSE	0.198279	0.582919
ADDG_MOUSE	-0.198021	0.583419
Q8CIH9_MOUSE	0.198003	0.583453
RD23A_MOUSE	0.197978	0.583502
SNP25_MOUSE	-0.197746	0.583952
ACTB_MOUSE	-0.197731	0.583981
PPCS_MOUSE	0.197668	0.584104
D3YTQ8_MOUSE	0.197489	0.584451
SYNPO_MOUSE	0.197415	0.584595
MLRV_MOUSE	-0.197389	0.584645
E9Q3H6_MOUSE	0.197315	0.58479
E9QLE5_MOUSE	0.1973	0.584818
Q4KL26_MOUSE	0.197166	0.585078
SELW_MOUSE	-0.197053	0.585298
A0A0R4J0P1_MOUSE	0.197025	0.585351
TXNL1_MOUSE	0.196963	0.585473
MBP_MOUSE	-0.196572	0.586232
RB11A_MOUSE	-0.196496	0.58638
AAPK2_MOUSE	0.196433	0.586504
E9Q800_MOUSE	-0.196431	0.586507
F6SXM5_MOUSE	0.196392	0.586583
F6ULR7_MOUSE	-0.196147	0.587059
Q3UL22_MOUSE	-0.196032	0.587283
RL18A_MOUSE	-0.1959	0.58754
NDUF3_MOUSE	0.195714	0.587902
AINX_MOUSE	-0.195578	0.588167
ABCA7_MOUSE	0.195469	0.588379
MSRB3_MOUSE	0.195339	0.588631
G3UX44_MOUSE	0.195191	0.588919
Q542I9_MOUSE	0.19507	0.589154
NDUA4_MOUSE	0.194965	0.589359
CMC1_MOUSE	0.194946	0.589396
AT1A3_MOUSE	0.194885	0.589515
F6ZQA3_MOUSE	0.194868	0.589549
DNJB8_MOUSE	0.194731	0.589814
PBDC1_MOUSE	0.194664	0.589945
BPHL_MOUSE	0.194597	0.590075
CTNA2_MOUSE	0.194492	0.590281
CAP1_MOUSE	0.194294	0.590667
DEST_MOUSE	-0.194282	0.59069
NB5R1_MOUSE	0.194262	0.590728
HYEP_MOUSE	0.19413	0.590987
Q811L7_MOUSE	-0.193939	0.591359
COPG1_MOUSE	0.1938	0.591629
F262_MOUSE	0.193596	0.592027
SMYD2_MOUSE	0.193582	0.592055
NDUV2_MOUSE	0.19357	0.592078
CL056_MOUSE	-0.193405	0.5924
Q3TVW6_MOUSE	-0.193393	0.592422
DNJA2_MOUSE	0.19292	0.593347
AL4A1_MOUSE	0.192739	0.593699
V9GX06_MOUSE	-0.192715	0.593747
ARI1_MOUSE	0.192677	0.59382
SRSF7_MOUSE	0.192566	0.594037
E9QK82_MOUSE	-0.192527	0.594115
NDUS3_MOUSE	0.192512	0.594142
Q5M8R8_MOUSE	-0.192395	0.594371
TRPM7_MOUSE	-0.192004	0.595136
TIM13_MOUSE	-0.191991	0.595161
E9PY14_MOUSE	-0.191972	0.595198
TPP2_MOUSE	-0.191928	0.595284
ERP44_MOUSE	0.191918	0.595304
MGST3_MOUSE	0.191846	0.595444
C1QBP_MOUSE	-0.191844	0.595449
LRP5_MOUSE	-0.191627	0.595873
M3K13_MOUSE	0.191599	0.595928
HMGB2_MOUSE	0.191379	0.596357
HSPB3_MOUSE	-0.191272	0.596568
RU17_MOUSE	-0.19126	0.596591
MFR1L_MOUSE	0.191249	0.596611
A0A0B4J1E7_MOUSE	0.191044	0.597013
XRCC6_MOUSE	-0.190979	0.597141
SSRD_MOUSE	0.190974	0.597151
Q0VGI4_MOUSE	0.190564	0.597952
LRC59_MOUSE	-0.190303	0.598463
F6RT34_MOUSE	-0.190163	0.598737
RL29_MOUSE	-0.189979	0.599099
PGAM5_MOUSE	0.189977	0.599102
Q3TPZ5_MOUSE	-0.189395	0.600243
DOPD_MOUSE	-0.189142	0.600738
THUM1_MOUSE	-0.188588	0.601825
PRS6B_MOUSE	-0.188496	0.602005
AFF1_MOUSE	0.18846	0.602076
Q5M9K9_MOUSE	0.188277	0.602436
K2C1_MOUSE	0.188195	0.602597
RIFK_MOUSE	-0.188148	0.602688
G3UX71_MOUSE	-0.187947	0.603083
ESYT1_MOUSE	-0.187787	0.603397
GLRX5_MOUSE	-0.187486	0.60399
E9PYJ9_MOUSE	0.187375	0.604207
E9PWQ3_MOUSE	0.187281	0.604393
IFT25_MOUSE	0.187253	0.604448
GPC1_MOUSE	-0.187209	0.604533
GIT2_MOUSE	0.187119	0.604711
SRC8_MOUSE	0.187051	0.604844
APOA4_MOUSE	-0.18693	0.605082
PROF2_MOUSE	0.186891	0.605158
RT10_MOUSE	0.186674	0.605586
Q52JJ6_MOUSE	-0.186667	0.605599
ABEC2_MOUSE	0.186585	0.60576
CPNE2_MOUSE	-0.186231	0.606456
RTN2_MOUSE	0.185738	0.607426
ATPA_MOUSE	0.185637	0.607626
GMPPA_MOUSE	-0.185631	0.607638
Q8R275_MOUSE	0.185353	0.608185
A1BN54_MOUSE	0.185337	0.608217
COTL1_MOUSE	-0.185141	0.608603
B7ZCI2_MOUSE	0.185081	0.608722
Q9CZN7_MOUSE	-0.184878	0.609122
TPM4_MOUSE	-0.184534	0.6098
F8WJJ5_MOUSE	0.184459	0.609946
VINC_MOUSE	-0.18432	0.610222
VAPA_MOUSE	-0.184297	0.610267
VDAC1_MOUSE	0.184257	0.610346
G3UW40_MOUSE	0.183682	0.61148
QCR2_MOUSE	0.183672	0.611499
CDC37_MOUSE	-0.183584	0.611674
DPP4_MOUSE	0.18346	0.611919
L7N1Z9_MOUSE	0.1833	0.612234
F8VQC1_MOUSE	0.183035	0.612758
A0A087WPN6_MOUSE	-0.18295	0.612925
FAF1_MOUSE	0.182894	0.613035
B2RTM0_MOUSE	-0.182687	0.613444
C560_MOUSE	-0.182635	0.613548
Q0PD35_MOUSE	0.182543	0.613729
HNRH2_MOUSE	0.182537	0.61374
LBR_MOUSE	0.182344	0.614122
SMPX_MOUSE	-0.182227	0.614354
TEKT1_MOUSE	-0.182086	0.614632
B2RXW8_MOUSE	-0.18203	0.614744
APOA2_MOUSE	-0.18184	0.615118
ABHDB_MOUSE	-0.181671	0.615452
SRPRA_MOUSE	0.181611	0.615571
CMC2_MOUSE	0.181601	0.615591
CCD36_MOUSE	0.181524	0.615744
GPDA_MOUSE	0.181468	0.615854
SCPDL_MOUSE	0.181413	0.615964
CLIC1_MOUSE	-0.181159	0.616466
EHD1_MOUSE	0.180653	0.617467
CO6A2_MOUSE	-0.18057	0.617633
RAB12_MOUSE	0.180562	0.617649
AFG32_MOUSE	-0.180532	0.617708
CO9A2_MOUSE	0.180522	0.617727
APT_MOUSE	0.180408	0.617953
TOM34_MOUSE	-0.180364	0.618039
GLGB_MOUSE	0.180353	0.618062
CPNE1_MOUSE	-0.180127	0.618509
TRNT1_MOUSE	-0.180025	0.618712
A0A0U1RQA4_MOUSE	0.179789	0.619179
A0A0J9YUM4_MOUSE	-0.17974	0.619277
PRS7_MOUSE	-0.179685	0.619385
NLRX1_MOUSE	0.179538	0.619677
GMPR2_MOUSE	-0.179232	0.620284
F6RDH3_MOUSE	0.178841	0.62106
LDHA_MOUSE	0.178838	0.621065
PDIA4_MOUSE	-0.17874	0.62126
MAP11_MOUSE	-0.17858	0.621578
EMD_MOUSE	0.178476	0.621783
BRCA1_MOUSE	-0.178288	0.622158
IRGM1_MOUSE	-0.178235	0.622262
ATX2_MOUSE	0.178148	0.622435
PLM_MOUSE	0.177916	0.622896
PRAX_MOUSE	-0.177688	0.62335
CO4A3_MOUSE	0.177478	0.623766
MK01_MOUSE	-0.177357	0.624007
DBNL_MOUSE	-0.177208	0.624303
G3X9F7_MOUSE	-0.176978	0.624761
MFAP2_MOUSE	-0.176911	0.624893
B2RQQ1_MOUSE	-0.17679	0.625134
A0MNP4_MOUSE	-0.176741	0.625231
E9Q264_MOUSE	-0.176627	0.625458
FACE1_MOUSE	0.176569	0.625574
F6RPJ9_MOUSE	-0.176498	0.625715
B2RXM2_MOUSE	0.176473	0.625764
CISD1_MOUSE	0.176427	0.625855
A2A545_MOUSE	0.176418	0.625873
BIEA_MOUSE	-0.176331	0.626046
NDUS5_MOUSE	-0.176172	0.626362
IF1AX_MOUSE	0.176002	0.626703
MIB1_MOUSE	-0.17598	0.626745
CFAB_MOUSE	-0.175844	0.627016
I27RA_MOUSE	-0.175569	0.627563
PSB1_MOUSE	-0.175342	0.628015
Q6S9I0_MOUSE	0.175243	0.628213
Z4YJE4_MOUSE	0.174968	0.628761
SEP10_MOUSE	-0.174684	0.629327
IGH1M_MOUSE	-0.174508	0.629679
FA98B_MOUSE	-0.17432	0.630053
CAN1_MOUSE	0.174252	0.630187
IDE_MOUSE	0.174083	0.630526
PFD1_MOUSE	0.174012	0.630667
E9QA15_MOUSE	-0.174006	0.630679
RS27_MOUSE	0.173897	0.630897
NDUA2_MOUSE	0.17385	0.630991
SCMC2_MOUSE	0.173506	0.631676
MYOC_MOUSE	0.173434	0.63182
F8WIR1_MOUSE	-0.173272	0.632144
JIP4_MOUSE	-0.172687	0.633313
TEN4_MOUSE	-0.17259	0.633505
BPIB3_MOUSE	-0.172541	0.633603
Q3UBU9_MOUSE	0.172384	0.633917
CLPX_MOUSE	-0.172309	0.634067
ETFA_MOUSE	0.172297	0.634092
Q3TIV6_MOUSE	-0.172264	0.634156
PPIE_MOUSE	-0.17196	0.634764
J3QMI4_MOUSE	0.171921	0.634843
PRDX6_MOUSE	-0.171863	0.634959
Q9DAV6_MOUSE	0.171714	0.635257
NPTN_MOUSE	0.171681	0.635323
J3QPC8_MOUSE	-0.171653	0.635379
PGTA_MOUSE	0.171003	0.636679
WDR62_MOUSE	-0.170909	0.636866
COMP_MOUSE	0.170674	0.637338
ODO2_MOUSE	0.17054	0.637605
FA92B_MOUSE	-0.17051	0.637666
G3UZN1_MOUSE	0.17045	0.637785
ADDA_MOUSE	0.170444	0.637799
TNNT3_MOUSE	0.170155	0.638377
GNAT2_MOUSE	0.170133	0.638421
SC31B_MOUSE	-0.169867	0.638953
DUPD1_MOUSE	-0.169537	0.639614
COA7_MOUSE	0.169433	0.639824
SYPL2_MOUSE	-0.169216	0.640259
1433Z_MOUSE	-0.169135	0.64042
CH10_MOUSE	-0.169031	0.640629
DHSO_MOUSE	0.169016	0.640659
EFHD2_MOUSE	-0.168859	0.640974
SYTC2_MOUSE	0.16884	0.641012
PFKAM_MOUSE	0.16857	0.641553
SRA1_MOUSE	0.168567	0.64156
SEC13_MOUSE	-0.168325	0.642045
TNIK_MOUSE	0.168252	0.642191
LAMA5_MOUSE	0.168218	0.64226
ACOT9_MOUSE	-0.167826	0.643047
GBG2_MOUSE	0.167659	0.643382
TPPC3_MOUSE	-0.167374	0.643955
ADRM1_MOUSE	0.16736	0.643982
MMAB_MOUSE	0.167323	0.644057
Q3UIT2_MOUSE	0.167196	0.644312
SBK2_MOUSE	-0.167176	0.644353
ITPA_MOUSE	0.167166	0.644373
MTCH2_MOUSE	0.166986	0.644734
PDE8B_MOUSE	-0.166886	0.644936
PIGL_MOUSE	0.166615	0.64548
PPID_MOUSE	0.165774	0.647172
TPM2_MOUSE	0.165365	0.647995
OSTF1_MOUSE	-0.165187	0.648352
MYOZ2_MOUSE	-0.165097	0.648534
D3Z7U0_MOUSE	-0.165005	0.64872
DHE3_MOUSE	-0.164936	0.648858
PLAP_MOUSE	0.164785	0.649163
PPA6_MOUSE	0.164759	0.649214
IF4A2_MOUSE	0.164701	0.649333
UBP4_MOUSE	-0.164581	0.649574
Q5FWB7_MOUSE	0.164481	0.649774
K2C79_MOUSE	-0.164403	0.649932
F7DBB3_MOUSE	-0.164291	0.650157
RL35A_MOUSE	0.164163	0.650416
LACB2_MOUSE	-0.163907	0.650932
RGS13_MOUSE	-0.16362	0.651511
A6H644_MOUSE	-0.163511	0.65173
G5E895_MOUSE	0.163416	0.651923
Q5M9P1_MOUSE	-0.163384	0.651986
LIMA1_MOUSE	0.163046	0.652668
S4R1E5_MOUSE	0.162997	0.652767
SH3BG_MOUSE	0.162923	0.652916
ES1_MOUSE	0.162808	0.653149
NFIA_MOUSE	0.162707	0.653352
CN166_MOUSE	0.162436	0.6539
B2RRD7_MOUSE	-0.162285	0.654205
ALDH2_MOUSE	-0.162284	0.654206
CBR4_MOUSE	-0.161992	0.654795
POPD2_MOUSE	-0.161907	0.654968
VTDB_MOUSE	-0.161758	0.655268
E9QJT5_MOUSE	-0.161635	0.655517
PSD3_MOUSE	0.161487	0.655816
GAPD1_MOUSE	-0.16137	0.656052
MAGT1_MOUSE	-0.161354	0.656084
CSK21_MOUSE	0.161149	0.656499
Q5XJF6_MOUSE	-0.160846	0.657111
GOSR2_MOUSE	-0.160748	0.65731
KRT84_MOUSE	-0.160723	0.65736
AKAP1_MOUSE	0.160564	0.657683
Q5SS40_MOUSE	-0.160491	0.657829
IF2G_MOUSE	-0.160489	0.657834
EIF3K_MOUSE	0.160082	0.658657
DNJA1_MOUSE	0.160059	0.658704
STX7_MOUSE	0.159686	0.659459
CDKL5_MOUSE	-0.159625	0.659582
MUC18_MOUSE	-0.159469	0.659897
MAP4_MOUSE	-0.159416	0.660006
MIC27_MOUSE	0.15928	0.660281
MTO1_MOUSE	-0.159217	0.660409
Q9ERT2_MOUSE	0.159045	0.660757
GCSH_MOUSE	-0.158893	0.661065
GMFB_MOUSE	0.158765	0.661325
CPNE7_MOUSE	-0.158697	0.661463
CACB1_MOUSE	0.15865	0.661556
SAFB2_MOUSE	0.158565	0.661729
PUR8_MOUSE	-0.158529	0.661802
ARAF_MOUSE	0.157972	0.662931
EIF3G_MOUSE	0.157581	0.663725
MDHM_MOUSE	0.157408	0.664076
SAHH3_MOUSE	-0.157304	0.664286
E9Q035_MOUSE	-0.157199	0.6645
MIC19_MOUSE	0.156794	0.665321
5NT3A_MOUSE	0.156759	0.665393
IPO5_MOUSE	-0.156528	0.665862
CFAH_MOUSE	-0.156171	0.666587
QKI_MOUSE	0.156139	0.666651
AL7A1_MOUSE	-0.155942	0.667052
AP2M1_MOUSE	-0.155792	0.667357
QCR7_MOUSE	-0.155691	0.667562
APEH_MOUSE	0.155621	0.667705
Q5SUR3_MOUSE	-0.155547	0.667855
F7CVJ5_MOUSE	-0.155458	0.668036
SCN4A_MOUSE	0.155385	0.668183
SYNCI_MOUSE	-0.155315	0.668326
F7C846_MOUSE	-0.155256	0.668446
PSD4_MOUSE	-0.155176	0.668608
IF2H_MOUSE	0.155111	0.668742
UBA1Y_MOUSE	-0.15507	0.668824
B2RVP5_MOUSE	-0.154945	0.669079
MMSA_MOUSE	0.154861	0.669249
MCCB_MOUSE	0.154812	0.66935
CTND1_MOUSE	-0.154771	0.669432
HIKES_MOUSE	-0.154396	0.670195
KPCE_MOUSE	-0.154367	0.670254
C295L_MOUSE	0.154311	0.670369
Q8BT23_MOUSE	-0.154301	0.670388
PIMT_MOUSE	0.154173	0.670648
P2RX3_MOUSE	-0.153588	0.671841
HBB1_MOUSE	-0.153561	0.671895
Q8CC72_MOUSE	0.153508	0.672003
TMX4_MOUSE	0.153389	0.672246
CAN3_MOUSE	0.153147	0.672739
IL9_MOUSE	0.152862	0.67332
AKA12_MOUSE	0.152739	0.67357
ASB11_MOUSE	-0.152684	0.673681
TPD54_MOUSE	-0.152319	0.674427
AN33B_MOUSE	-0.152142	0.674788
A0A087WP63_MOUSE	-0.151957	0.675163
NMD3B_MOUSE	0.151772	0.675541
LS14A_MOUSE	-0.151697	0.675693
PRS6A_MOUSE	-0.151575	0.675942
KIF3C_MOUSE	0.151504	0.676089
GAMT_MOUSE	0.151393	0.676314
S12A2_MOUSE	0.151388	0.676324
MPCP_MOUSE	0.151116	0.67688
Q3U9X2_MOUSE	0.151098	0.676917
FLII_MOUSE	-0.151051	0.677013
PROSC_MOUSE	0.151035	0.677045
DPP3_MOUSE	0.150946	0.677227
DPYL1_MOUSE	-0.150896	0.677329
ISPD_MOUSE	0.150884	0.677354
GBP5_MOUSE	0.150767	0.677591
SPRE_MOUSE	0.150445	0.67825
CAPZB_MOUSE	0.150417	0.678308
STBD1_MOUSE	-0.150314	0.678516
F6RQN3_MOUSE	-0.150273	0.6786
COCA1_MOUSE	0.149939	0.679283
MNDAL_MOUSE	0.149919	0.679325
SCFD2_MOUSE	0.149904	0.679354
SBDS_MOUSE	0.149861	0.679442
RYR3_MOUSE	-0.14981	0.679546
AATM_MOUSE	0.149715	0.67974
TXLNB_MOUSE	0.14958	0.680018
SETD7_MOUSE	0.149565	0.680047
E9PV41_MOUSE	-0.149258	0.680676
HP1B3_MOUSE	-0.149251	0.68069
SNF8_MOUSE	0.149182	0.680831
GRID2_MOUSE	0.148829	0.681553
[truncated: 1,238 more rows]

## Sheet: protein annot net
#node	identifier	domain_summary_url	annotation	other_names_and_aliases
1433B_MOUSE	10090.ENSMUSP00000018470	14-3-3 protein beta/alpha, N-terminally processed; Adapter protein implicated in the regulation of a large spectrum of both general and specialized signaling pathways. Binds to a large number of partners, usually by recognition of a phosphoserine or phosphothreonine motif. Binding generally results in the modulation of the activity of the binding partner. Negative regulator of osteogenesis. Block…	https://smart.embl.de/smart/DDvec.cgi?smart=246:14_3_3(5|244)+	1300003C17Rik,14-3-3 beta,14-3-3 protein beta/alpha,14-3-3 protein beta/theta/zeta,14-3-3b,1433B_MOUSE,4GNT,54401,5F74,5WFU,5WFX,A2A5N1,A2A5N2,AAC14343.1,AAI32122.1,AAI38513.1,AF058797,AK002632,AK004872,AK011389,AK083367,AK144061,AK150414,AK151294,AK158932,AL591542,BAB22246.1,BAB23631.1,BAB27587.1,BAC38886.1,BAE25678.1,BAE29538.1,BAE30278.1,BAE34730.1,BC132121,BC138512,CCDS17019.1,CH466551,EDL063…
6PGD_MOUSE	10090.ENSMUSP00000081141	6-phosphogluconate dehydrogenase, decarboxylating; Catalyzes the oxidative decarboxylation of 6-phosphogluconate to ribulose 5-phosphate and CO(2), with concomitant reduction of NADP to NADPH.	https://smart.embl.de/smart/DDvec.cgi?smart=483:Pfam_NAD_binding_2(5|175)+6PGD(180|470)+	0610042A05Rik,1.1.1.343,1.1.1.44,110208,6-phosphogluconate dehydrogenase,6PGD_MOUSE,AK002894,AK145602,AK150210,AK153409,AK155027,AK166733,AK166947,AK167215,AK168251,AU019875,BAB22439.1,BAE26535.1,BAE29381.1,BAE31969.1,BAE32999.1,BAE38978.1,BAE39134.1,BAE39341.1,BAE40201.1,C78335,CCDS38974.1,EC 1.1.1.343,EC 1.1.1.44,ENSMUSG00000028961,ENSMUSP00000055509,ENSMUSP00000081141,ENSMUSP00000095384,ENSMUS…
ACDSB_MOUSE	10090.ENSMUSP00000015829	Short/branched chain specific acyl-CoA dehydrogenase, mitochondrial; Has greatest activity toward short branched chain acyl-CoA derivative such as (s)-2-methylbutyryl-CoA, isobutyryl-CoA, and 2- methylhexanoyl-CoA as well as toward short straight chain acyl-CoAs such as butyryl-CoA and hexanoyl-CoA. Can use valproyl-CoA as substrate and may play a role in controlling the metabolic flux of valproi…	https://smart.embl.de/smart/DDvec.cgi?smart=432:Pfam_Acyl-CoA_dh_N(58|170)+Pfam_Acyl-CoA_dh_M(173|268)+Pfam_Acyl-CoA_dh_2(295|418)+	1.3.8.5,1.3.99.12,1300003O09Rik,2-MEBCAD,2-methyl branched chain acyl-CoA dehydrogenase,2-methylbutyryl-CoA dehydrogenase,2-methylbutyryl-coenzyme A dehydrogenase,66885,A0A140LHL4,AC156606,ACDSB_MOUSE,AK004889,Acadsb,Acadsb-201,Acadsb-202,Acadsb-203,Acadsb-204,Acadsb-205,Acadsb-206,Acadsb-207,BAB23646.1,BB066609,CCDS21916.1,E9Q5L3,EC 1.3.99.12,ENSMUSG00000030861,ENSMUSP00000015829,ENSMUSP00000113…
ACS2L_MOUSE	10090.ENSMUSP00000028944	Acetyl-coenzyme A synthetase 2-like, mitochondrial; Catalyzes the synthesis of acetyl-CoA from short-chain fatty acids. Acetate is the preferred substrate. Can also utilize propionate with a much lower affinity. Provides acetyl-CoA that is utilized mainly for oxidation under ketogenic conditions. Involved in thermogenesis under ketogenic conditions, using acetate as a vital fuel when carbohydrate…	https://smart.embl.de/smart/DDvec.cgi?smart=682:Pfam_ACAS_N(51|107)+Pfam_AMP-binding(108|549)+Pfam_AMP-binding_C(557|635)+	1110032O15Rik,6.2.1.1,6.2.1.17,68738,AAH30930.1,AB046742,ACS2L_MOUSE,AI788978,AK088244,AK146568,AK172412,AK172470,Acas2,Acas2l,AceCS2,Acetate--CoA ligase 2,Acetyl-CoA synthetase,Acetyl-CoA synthetase 2,Acss1,Acss1-201,Acss1-202,Acss1-203,Acss1-204,Acss1-205,Acyl-CoA synthetase short-chain family member 1,BAB21612.1,BAC40232.1,BAE27266.1,BAE42994.1,BAE43023.1,BC030930,CCDS16859.1,CH466519,EC 6.2.1…
ALPK3_MOUSE	10090.ENSMUSP00000102971	Alpha-protein kinase 3; Involved in cardiomyocyte differentiation.	https://smart.embl.de/smart/DDvec.cgi?smart=1680:IGc2(89|159)+IG_like(1264|1330)+Alpha_kinase(1395|1592)+	116904,2.7.11.1,AC109220,ALPK3_MOUSE,AW319487,Alpha-kinase,Alpha-kinase 3,Alpha-protein kinase 3,Alpk3,Alpk3-201,Alpk3-202,CCDS40004.1,D330016D04,D3YUT2,ENSMUSG00000038763,ENSMUSP00000045630,ENSMUSP00000102971,ENSMUST00000043648,ENSMUST00000107348,ENSMUST00000107348.1,ENSMUST00000151115,ENSMUST00000151115.2,Kiaa1330,MAK,MGI:2151224,Midori,Myocytic induction/differentiation originator,NM_054085,NM…
APOA1_MOUSE	10090.ENSMUSP00000034588	Truncated apolipoprotein A-I; Participates in the reverse transport of cholesterol from tissues to the liver for excretion by promoting cholesterol efflux from tissues and by acting as a cofactor for the lecithin cholesterol acyltransferase (LCAT). As part of the SPAP complex, activates spermatozoa motility; Belongs to the apolipoprotein A1/A4/E family.	https://smart.embl.de/smart/DDvec.cgi?smart=264:SIGNAL(1|18)+Pfam_Apolipoprotein(68|259)+	11806,2LEM,A0A1L1STX7,AAB58424.1,AAB58425.1,AAB58426.1,AAB58427.1,AAH12253.1,AAH19837.1,AC116503,AK076187,AK149576,AK161536,APOA1_MOUSE,Alp-1,Apo-AI,ApoA-I,Apoa-1,Apoa1,Apoa1-201,Apoa1-202,Apolipoprotein A-I,Apolipoprotein A1,BAC36241.1,BAE28968.1,BAE36448.1,BC012253,BC019837,Brp-14,CAA45560.1,CAA45561.1,CCDS40610.1,ENSMUSG00000032083,ENSMUSP00000034588,ENSMUSP00000150525,ENSMUST00000034588,ENSMU…
ARG39_MOUSE	10090.ENSMUSP00000055293	Rho guanine nucleotide exchange factor 39; Promotes cell proliferation.	https://smart.embl.de/smart/DDvec.cgi?smart=344:RhoGEF(26|196)+PH(228|333)+	230098,A2AIN0,AAH80700.1,AK163287,AL732506,ARG39_MOUSE,Arhgef39,Arhgef39-201,Arhgef39-202,Arhgef39-203,Arhgef39-204,Arhgef39-205,Arhgef39-206,Arhgef39-207,Arhgef39-208,Arhgef39-209,Arhgef39-210,BAE37276.1,BC080700,CCDS18098.1,E130306D19Rik,ENSMUSG00000051517,ENSMUSP00000055293,ENSMUSP00000103552,ENSMUSP00000118144,ENSMUSP00000119911,ENSMUST00000054538,ENSMUST00000054538.12,ENSMUST00000107919,ENSM…
ARHL1_MOUSE	10090.ENSMUSP00000033825	[Protein ADP-ribosylarginine] hydrolase-like protein 1; Seems not to catalyse the hydrolysis of O-acetyl-ADP-ribose.	https://smart.embl.de/smart/DDvec.cgi?smart=353:Pfam_ADP_ribosyl_GH(6|327)+	234072,3.2.-.-,A0A0N4SVK8,AAH63759.1,AC130818,AC133520,ADP-ribosylhydrolase 2,ADP-ribosylhydrolase like 1,AJ427360,AK081786,AK084501,ARHL1_MOUSE,Adprhl1,Adprhl1-201,Adprhl1-202,Adprhl1-203,Adprhl1-204,Adprhl1-205,Arh2,BAC38332.1,BAC39199.1,BC063759,CAD20462.1,CCDS22108.1,D330008N11Rik,E9Q333,E9Q4C0,ENSMUSG00000031448,ENSMUSP00000033825,ENSMUSP00000096524,ENSMUSP00000131920,ENSMUSP00000132014,ENSM…
AT2A3_MOUSE	10090.ENSMUSP00000021142	Sarcoplasmic/endoplasmic reticulum calcium ATPase 3; This magnesium-dependent enzyme catalyzes the hydrolysis of ATP coupled with the transport of calcium. Transports calcium ions from the cytosol into the sarcoplasmic/endoplasmic reticulum lumen. Contributes to calcium sequestration involved in muscular excitation/contraction; Belongs to the cation transport ATPase (P-type) (TC 3.A.3) family. Ty…	https://smart.embl.de/smart/DDvec.cgi?smart=1038:Cation_ATPase_N(3|77)+TRANS(88|107)+Pfam_E1-E2_ATPase(121|329)+Pfam_Cation_ATPase(418|528)+Pfam_Hydrolase_3(684|747)+TRANS(760|782)+Pfam_Cation_ATPase_C(784|987)+	53313,7.2.2.10,AAB04098.1,AAB04099.1,AAH17639.1,AAH26147.1,AL663082,AL670399,AT2A3_MOUSE,ATPase, Ca++ transporting, ubiquitous,Atp2a3,Atp2a3-201,Atp2a3-202,Atp2a3-203,Atp2a3-204,Atp2a3-205,Atp2a3-206,Atp2a3-207,B1ATS4,B1ATS5,BC017639,BC026147,BX284667,CAA75743.1,CAA75744.1,CAA75745.1,CAA75746.1,CCDS24991.1,CCDS48842.1,CCDS48843.1,CH466596,Calcium pump 3,E9Q559,EC 7.2.2.10,EDL12701.1,EDL12704.1,EN…
B2MG_MOUSE	10090.ENSMUSP00000099534	Beta-2-microglobulin; Component of the class I major histocompatibility complex (MHC). Involved in the presentation of peptide antigens to the immune system; Belongs to the beta-2-microglobulin family.	https://smart.embl.de/smart/DDvec.cgi?smart=119:SIGNAL(1|20)+IGc1(40|110)+	12010,1BII,1BQH,1BZ9,1CD1,1DDH,1FFN,1FFO,1FFP,1FG2,1FO0,1FZJ,1FZK,1FZM,1FZO,1G6R,1G7P,1G7Q,1HOC,1INQ,1JPF,1JPG,1JUF,1K8D,1KBG,1KJ2,1KJ3,1KPU,1KPV,1L6Q,1LD9,1LDP,1LEG,1LEK,1LK2,1MHC,1MWA,1N3N,1N59,1N5A,1NAM,1NAN,1NEZ,1OSZ,1P1Z,1P4L,1PQZ,1QO3,1RJY,1RJZ,1RK0,1RK1,1S7Q,1S7R,1S7S,1S7T,1S7U,1S7V,1S7W,1S7X,1T0M,1T0N,1U58,1VAC,1VAD,1WBX,1WBY,1WBZ,1YN6,1YN7,1Z5L,1ZHB,1ZHN,1ZT1,1ZT7,2AKR,2CKB,2CLV,2CLZ,2FI…
CA043_MOUSE	10090.ENSMUSP00000124028	Uncharacterized protein C1orf43 homolog.	https://smart.embl.de/smart/DDvec.cgi?smart=253:Pfam_NICE-3(6|188)+	4933434E20Rik,4933434E20Rik-201,4933434E20Rik-202,4933434E20Rik-203,4933434E20Rik-204,4933434E20Rik-205,4933434E20Rik-206,4933434E20Rik-207,4933434E20Rik-208,4933434E20Rik-209,4933434E20Rik-210,5730552F22Rik,99650,AAH22598.1,AAH27190.1,AAS21302.1,AC163616,AI462154,AK009362,AK017833,AK034749,AK051238,AK077215,AK151002,AY533135,BAB26242.1,BAB30964.2,BAC28820.1,BAC34568.1,BAC36688.1,BAE30026.1,BC022…
CMA1_MOUSE	10090.ENSMUSP00000022834	Chymase; Major secreted protease of mast cells with suspected roles in vasoactive peptide generation, extracellular matrix degradation, and regulation of gland secretion; Belongs to the peptidase S1 family. Granzyme subfamily.	https://smart.embl.de/smart/DDvec.cgi?smart=260:SIGNAL(1|32)+Tryp_SPc(34|253)+	17228,3.4.21.39,A4QPC5,AAA39492.1,AAA40105.1,AAD43901.1,AAI39455.1,AAI39458.1,AAI39760.1,AC163646,AF119364,Alpha-chymase,BC139454,BC139457,BC139759,CAA48705.1,CCDS27135.1,CH466535,CMA1_MOUSE,Chymase,Chymase 1, mast cell,Cma1,Cma1-201,Cma1-202,EC 3.4.21.39,EDL36225.1,ENSMUSG00000022225,ENSMUSP00000022834,ENSMUSP00000154406,ENSMUST00000022834,ENSMUST00000022834.6,ENSMUST00000226280,ENSMUST000002262…
CO3A1_MOUSE	10090.ENSMUSP00000085192	Collagen alpha-1(III) chain; Collagen type III occurs in most soft connective tissues along with type I collagen. Involved in regulation of cortical development. Is the major ligand of ADGRG1 in the developing brain and binding to ADGRG1 inhibits neuronal migration and activates the RhoA pathway by coupling ADGRG1 to GNA13 and possibly GNA12.	https://smart.embl.de/smart/DDvec.cgi?smart=1464:SIGNAL(1|23)+VWC(33|89)+Pfam_Collagen(293|366)+Pfam_Collagen(533|592)+Pfam_Collagen(1076|1135)+Pfam_Collagen(1136|1209)+COLFI(1229|1464)+	12825,A0A087WPJ5,A0A087WPS3,AAA37338.1,AAH43089.1,AAH58724.1,AC125167,AK019448,AK157762,AK160107,AW550625,BAB31724.1,BAE34185.1,BAE35633.1,BC043089,BC058724,CAA36279.1,CAA41048.1,CCDS35554.1,CH466589,CO3A1_MOUSE,Col3a-1,Col3a1,Col3a1-201,Col3a1-202,Col3a1-203,Col3a1-204,Col3a1-205,Col3a1-206,Col3a1-207,Collagen alpha-1(III) chain,Collagen type III alpha,Collagen, type III, alpha 1,EDK96880.1,ENSM…
COMD2_MOUSE	10090.ENSMUSP00000124819	COMM domain-containing protein 2; May modulate activity of cullin-RING E3 ubiquitin ligase (CRL) complexes. May down-regulate activation of NF-kappa-B.	https://smart.embl.de/smart/DDvec.cgi?smart=199:Pfam_COMM_domain(121|191)+	1190017G07Rik,52245,AAI00391.1,AAI19317.1,AAI19319.1,AC111080,AI047739,AK047941,AK083784,AK143821,BAC33194.1,BAC39018.1,BAE25552.1,BC100390,BC119316,BC119318,CCDS17362.1,CH466530,COMD2_MOUSE,COMM domain containing 2,COMM domain-containing protein 2,Commd2,Commd2-201,Commd2-202,Commd2-203,D3Ertd176e,EDL35318.1,EDL35319.1,ENSMUSG00000036513,ENSMUSP00000042228,ENSMUSP00000124819,ENSMUST00000041954,E…
COQ5_MOUSE	10090.ENSMUSP00000048001	2-methoxy-6-polyprenyl-1,4-benzoquinol methylase, mitochondrial; Methyltransferase required for the conversion of 2- polyprenyl-6-methoxy-1,4-benzoquinol (DDMQH2) to 2-polyprenyl-3-methyl- 6-methoxy-1,4-benzoquinol (DMQH2).	https://smart.embl.de/smart/DDvec.cgi?smart=327:Pfam_Methyltransf_23(89|311)+	1810014G04Rik,2-methoxy-6-polyprenyl-1,4-benzoquinol methylase,2.1.1.201,52064,AAH52345.1,AK007496,AK009825,AK014348,AK045993,AK050334,BAB25069.1,BAB26525.1,BAB29289.1,BAC32564.1,BAC34194.1,BC052345,CCDS19585.1,COQ5_MOUSE,Coenzyme Q5 methyltransferase,Coq5,Coq5-201,Coq5-202,Coq5-203,D5Ertd33e,EC 2.1.1.201,ENSMUSG00000041733,ENSMUSP00000048001,ENSMUSP00000123308,ENSMUST00000040421,ENSMUST000000404…
DC1L1_MOUSE	10090.ENSMUSP00000035366	Cytoplasmic dynein 1 light intermediate chain 1; Acts as one of several non-catalytic accessory components of the cytoplasmic dynein 1 complex that are thought to be involved in linking dynein to cargos and to adapter proteins that regulate dynein function. Cytoplasmic dynein 1 acts as a motor for the intracellular retrograde motility of vesicles and organelles along microtubules. May play a role…	https://smart.embl.de/smart/DDvec.cgi?smart=523:Pfam_DLIC(43|519)+	1110053F02Rik,235661,AAH23347.1,AK159702,BAE35301.1,BC023347,CCDS23595.1,CH466587,Cytoplasmic dynein 1 light intermediate chain 1,DC1L1_MOUSE,DLC-A,Dncli1,Dnclic1,Dync1li1,Dync1li1-201,Dync1li1-202,Dynein cytoplasmic 1 light intermediate chain 1,Dynein light chain A,Dynein light intermediate chain 1, cytosolic,EDL09299.1,ENSMUSG00000032435,ENSMUSP00000035366,ENSMUSP00000132593,ENSMUST00000047404,…
DNJC3_MOUSE	10090.ENSMUSP00000022734	DnaJ homolog subfamily C member 3; Involved in the unfolded protein response (UPR) during endoplasmic reticulum (ER) stress. Acts as a negative regulator of the EIF2AK4/GCN2 kinase activity by preventing the phosphorylation of eIF- 2-alpha at 'Ser-52' and hence attenuating general protein synthesis under ER stress, hypothermic and amino acid starving stress conditions. Co-chaperone of HSPA8/HSC70…	https://smart.embl.de/smart/DDvec.cgi?smart=504:SIGNAL(1|31)+TPR(37|70)+TPR(71|104)+TPR(105|138)+TPR(188|221)+TPR(222|255)+TPR(306|339)+TPR(340|373)+DnaJ(393|454)+	100037258,3IEG,AA408985,AAC52592.1,AAH13766.1,AK148270,AU067833,BAE28450.1,BC013766,CCDS37012.1,CH466544,DNJC3_MOUSE,DnaJ heat shock protein family (Hsp40) member C3,DnaJ homolog subfamily C member 3,Dnajc3,Dnajc3-201,Dnajc3a,Dnajc3b,EDL00581.1,ENSMUSG00000022136,ENSMUSP00000022734,ENSMUST00000022734,ENSMUST00000022734.8,MGI:107373,NM_008929,NM_008929.3,NP_032955,NP_032955.2,P58ipk,Prkri,Protein …
EEA1_MOUSE	10090.ENSMUSP00000061493	Early endosome antigen 1; Binds phospholipid vesicles containing phosphatidylinositol 3-phosphate and participates in endosomal trafficking.	https://smart.embl.de/smart/DDvec.cgi?smart=1411:ZnF_C2H2(41|64)+FYVE(1344|1411)+	216238,A0A1W2P7A6,A0A1W2P7K1,A430109M19Rik,AAH75637.1,AC160864,AK046231,B230358H09Rik,BAC32647.1,BC075637,CCDS36042.1,EEA1_MOUSE,ENSMUSG00000036499,ENSMUSP00000061493,ENSMUSP00000089851,ENSMUSP00000089852,ENSMUSP00000100925,ENSMUSP00000151611,ENSMUSP00000151703,ENSMUST00000053484,ENSMUST00000053484.7,ENSMUST00000092206,ENSMUST00000092207,ENSMUST00000105288,ENSMUST00000218088,ENSMUST00000218088.1,…
ENPP4_MOUSE	10090.ENSMUSP00000024757	Bis(5'-adenosyl)-triphosphatase enpp4; Hydrolyzes extracellular Ap3A into AMP and ADP, and Ap4A into AMP and ATP. Ap3A and Ap4A are diadenosine polyphosphates thought to induce proliferation of vascular smooth muscle cells. Acts as a procoagulant, mediating platelet aggregation at the site of nascent thrombus via release of ADP from Ap3A and activation of ADP receptors (By similarity).	https://smart.embl.de/smart/DDvec.cgi?smart=456:SIGNAL(1|18)+Pfam_Phosphodiest(31|342)+TRANS(408|430)+	224794,3.6.1.29,4933413N07Rik,AA986363,AAH27749.2,AI195364,AK090098,AK157622,AK173048,AP3A hydrolase,AP3Aase,BAC41090.1,BAD32326.1,BAE34135.1,BC027749,Bis(5'-adenosyl)-triphosphatase enpp4,CCDS28803.1,E-NPP 4,E-NPP_4,EC 3.6.1.29,ENPP4_MOUSE,ENSMUSG00000023961,ENSMUSP00000024757,ENSMUSP00000109208,ENSMUSP00000109209,ENSMUSP00000114429,ENSMUST00000024757,ENSMUST00000024757.13,ENSMUST00000113578,ENS…
ESTD_MOUSE	10090.ENSMUSP00000135394	S-formylglutathione hydrolase; Serine hydrolase involved in the detoxification of formaldehyde.	https://smart.embl.de/smart/DDvec.cgi?smart=295:Pfam_Esterase(36|288)+	13885,3.1.2.12,AAH46766.2,AB025408,AC154621,AK007527,AK010683,AK021209,AK079131,AK088115,BAA84693.1,BAB25090.1,BAB27115.1,BAB32330.1,BAC37555.1,BAC40154.1,BC046766,CCDS36975.1,CCDS70603.1,CHEMBL3259483,EC 3.1.2.12,ENSMUSG00000021996,ENSMUSP00000022573,ENSMUSP00000086367,ENSMUSP00000134932,ENSMUSP00000135035,ENSMUSP00000135063,ENSMUSP00000135244,ENSMUSP00000135394,ENSMUSP00000135708,ENSMUSP0000013…
FIBG_MOUSE	10090.ENSMUSP00000141648	Fibrinogen gamma chain; Together with fibrinogen alpha (FGA) and fibrinogen beta (FGB), polymerizes to form an insoluble fibrin matrix (By similarity). Fibrin has a major function in hemostasis as one of the primary components of blood clots (By similarity). In addition, functions during the early stages of wound repair to stabilize the lesion and guide cell migration during re-epithelialization …	https://smart.embl.de/smart/DDvec.cgi?smart=443:SIGNAL(1|25)+Fib_alpha(28|172)+FBG(173|414)+	3010002H13Rik,99571,AAH19506.1,AAH19828.1,AAL02226.1,AC138394,AF413206,AI256424,AK149375,AK149448,BAE28843.1,BAE28884.1,BC019506,BC019828,CCDS38462.1,CCDS84633.1,ENSMUSG00000033860,ENSMUSP00000037018,ENSMUSP00000091709,ENSMUSP00000126900,ENSMUSP00000141648,ENSMUST00000048486,ENSMUST00000048486.12,ENSMUST00000094157,ENSMUST00000169762,ENSMUST00000194175,ENSMUST00000194175.1,FIBG_MOUSE,Fgg,Fgg-201,…
G5E8J6_MOUSE	10090.ENSMUSP00000082459	Histidine-rich calcium-binding protein.	https://smart.embl.de/smart/DDvec.cgi?smart=738:SIGNAL(1|27)+Pfam_Hist_rich_Ca-bd(213|225)+Pfam_Hist_rich_Ca-bd(308|324)+	15464,A0A1B0GQY1,AC150897,CCDS39950.1,CH466603,EDL22840.1,ENSMUSG00000038239,ENSMUSP00000043501,ENSMUSP00000082459,ENSMUSP00000129776,ENSMUSP00000147299,ENSMUST00000041981,ENSMUST00000085351,ENSMUST00000085351.6,ENSMUST00000167295,ENSMUST00000211327,ENSMUST00000211327.1,G5E8J6,G5E8J6_MOUSE,Histidine rich calcium binding protein,Histidine-rich calcium-binding protein,Hrc,Hrc-201,Hrc-202,MGI:96226,…
H14_MOUSE	10090.ENSMUSP00000057308	Histone H1.4; Histone H1 protein binds to linker DNA between nucleosomes forming the macromolecular structure known as the chromatin fiber. Histones H1 are necessary for the condensation of nucleosome chains into higher-order structured fibers. Acts also as a regulator of individual gene transcription through chromatin remodeling, nucleosome spacing and DNA methylation.	https://smart.embl.de/smart/DDvec.cgi?smart=219:H15(34|99)+	50709,AAA37760.1,AAA37814.1,AAH89600.1,BC089600,CAA72971.1,CCDS26355.1,ENSMUSG00000051627,ENSMUSP00000057308,ENSMUST00000062045,ENSMUST00000062045.3,H1 VAR.2,H1-4,H1.4,H1.4 linker histone, cluster member,H14_MOUSE,H1e,H1f4,H1f4-201,H1s-4,H1var2,Hist1h1e,Histone H1.4,Histone H1/5,L04141,L26163,MGI:1931527,NM_015787,NM_015787.4,NP_056602,NP_056602.1,P43274,Q5EBH3,R-MMU-109581,R-MMU-140342,R-MMU-226…
HTR5A_MOUSE	10090.ENSMUSP00000043115	HEAT repeat-containing protein 5A.	http://smart.embl.de/smart/DDvec.cgi?smart=2038:	320487,A0A1W2P7I6,AAH63265.1,AAH86656.1,AC157213,AC161114,AK047221,AK053055,AK122493,AK161523,BAC32998.1,BAC65775.1,BAE36441.1,BAE43352.1,BC063265,BC086656,C230081H03Rik,CCDS25902.1,D930036F22Rik,E9QPI0,ENSMUSG00000035181,ENSMUSP00000043115,ENSMUSP00000151713,ENSMUST00000040583,ENSMUST00000040583.6,ENSMUST00000217966,ENSMUST00000217966.1,ENSMUST00000218186,ENSMUST00000218186.1,ENSMUST00000218254,…
KGUA_MOUSE	10090.ENSMUSP00000127566	Guanylate kinase; Catalyzes the phosphorylation of GMP to GDP. Essential enzyme for recycling GMP and indirectly, cyclic GMP (cGMP). Involved in the cGMP metabolism in photoreceptors (By similarity). Belongs to the guanylate kinase family.	https://smart.embl.de/smart/DDvec.cgi?smart=219:GuKc(24|210)+	14923,1LVG,2.7.4.8,AA409738,AK004205,AL033299,AL033300,AL645854,AV026611,BAB23219.2,CCDS24762.2,CCDS48809.1,E9Q7K1,EC 2.7.4.8,ENSMUSG00000020444,ENSMUSP00000020726,ENSMUSP00000099763,ENSMUSP00000104416,ENSMUSP00000127566,ENSMUSP00000130214,ENSMUSP00000134236,ENSMUST00000020726,ENSMUST00000102702,ENSMUST00000108788,ENSMUST00000130815,ENSMUST00000130815.1,ENSMUST00000151211,ENSMUST00000151211.1,ENS…
LG3BP_MOUSE	10090.ENSMUSP00000035579	Galectin-3-binding protein; Promotes integrin-mediated cell adhesion. May stimulate host defense against viruses and tumor cells (By similarity).	https://smart.embl.de/smart/DDvec.cgi?smart=577:SIGNAL(1|18)+SR(24|124)+BTB(153|251)+BACK(260|360)+	19039,90K,AAA37499.1,AAH90658.1,AK079915,AK137836,AK150021,AK152182,AK153313,AK153396,AK155031,AL591404,BAC37782.1,BAE23505.1,BAE29246.1,BAE31013.1,BAE31894.1,BAE31958.1,BAE33003.1,BC090658,CAA48010.1,CCDS25701.1,CH466558,CyCAP,Cycap,Cyp-C-associated protein,E9Q5X5,EDL34661.1,EDL34662.1,ENSMUSG00000033880,ENSMUSP00000035579,ENSMUSP00000101897,ENSMUSP00000120846,ENSMUSP00000121024,ENSMUST000000437…
LRRK1_MOUSE	10090.ENSMUSP00000015277	Leucine-rich repeat serine/threonine-protein kinase 1.	https://smart.embl.de/smart/DDvec.cgi?smart=2014:ANK(86|116)+ANK(119|148)+ANK(152|182)+ANK(193|223)+LRR(278|300)+LRR(301|325)+LRR(328|351)+LRR_TYP(379|401)+LRR(403|427)+LRR(472|493)+LRR(548|569)+LRR(570|594)+Pfam_Arf(625|786)+Pfam_COR(844|1046)+Pfam_Pkinase_Tyr(1244|1520)+	2.7.11.1,233328,AAH27199.1,AAH66159.1,AAH72664.1,AAH80819.1,AC091324,AC127595,AK051264,AK076432,AK081849,AK086795,AK129441,AK147469,AK154395,AW319595,BAC34581.1,BAC36341.1,BAC38349.1,BAC39743.1,BAC98251.1,BAE27935.1,BAE32558.1,BC027199,BC066159,BC072664,BC080819,C230002E15Rik,CCDS21344.1,D130026O16Rik,EC 2.7.11.1,ENSMUSG00000015133,ENSMUSP00000015277,ENSMUSP00000076446,ENSMUSP00000082295,ENSMUSP0…
MAP2_MOUSE	10090.ENSMUSP00000048285	Methionine aminopeptidase 2; Cotranslationally removes the N-terminal methionine from nascent proteins. The N-terminal methionine is often cleaved when the second residue in the primary sequence is small and uncharged (Met- Ala-, Cys, Gly, Pro, Ser, Thr, or Val).	https://smart.embl.de/smart/DDvec.cgi?smart=478:Pfam_Peptidase_M24(167|466)+	3.4.11.18,4930584B20Rik,56307,A930035J23Rik,AAH02213.1,AAH92052.1,AAL30407.1,AB003144,AC124686,AF434712,AI047573,AK076804,AK147097,AK163318,AK165845,AL024412,AU014659,Amp2,BAA19789.1,BAC36488.1,BAE27673.1,BAE37297.1,BAE38410.1,BC002213,BC092052,CCDS48673.1,CH466539,CHEMBL1075272,EC 3.4.11.18,EDL21565.1,ENSMUSG00000036112,ENSMUSP00000048285,ENSMUSP00000137652,ENSMUSP00000137681,ENSMUSP00000137904,…
MTM1_MOUSE	10090.ENSMUSP00000125798	Myotubularin; Lipid phosphatase which dephosphorylates phosphatidylinositol 3-monophosphate (PI3P) and phosphatidylinositol 3,5-bisphosphate (PI(3,5)P2). Has also been shown to dephosphorylate phosphotyrosine- and phosphoserine-containing peptides. Negatively regulates EGFR degradation through regulation of EGFR trafficking from the late endosome to the lysosome. Plays a role in vacuolar formatio…	https://smart.embl.de/smart/DDvec.cgi?smart=603:GRAM(29|97)+Pfam_Myotub-related(150|488)+	17772,3.1.3.64,3.1.3.95,AAC77821.1,AAH90984.1,AF073996,AK149997,AL731843,AL772294,B1AW21,BAE29225.1,BC090984,CCDS30177.1,CCDS53089.1,CCDS53090.1,EC 3.1.3.64,EC 3.1.3.95,ENSMUSG00000031337,ENSMUSP00000025391,ENSMUSP00000033700,ENSMUSP00000057182,ENSMUSP00000085863,ENSMUSP00000099040,ENSMUSP00000099041,ENSMUSP00000110264,ENSMUSP00000110268,ENSMUSP00000125798,ENSMUST00000025391,ENSMUST00000025391.10…
MYH10_MOUSE	10090.ENSMUSP00000099671	Myosin-10; Involved with LARP6 in the stabilization of type I collagen mRNAs for CO1A1 and CO1A2. During cell spreading, plays an important role in cytoskeleton reorganization, focal contacts formation (in the central part but not the margins of spreading cells), and lamellipodial extension; this function is mechanically antagonized by MYH9 (By similarity). Cellular myosin that appears to play a …	https://smart.embl.de/smart/DDvec.cgi?smart=1976:Pfam_Myosin_N(33|73)+MYSc(79|784)+IQ(785|807)+Pfam_Myosin_tail_1(848|1928)+	5730504C04Rik,77579,9330167F11Rik,AAA84879.1,AAH89011.1,AH003264,AK047340,AK147567,AL603662,AL645644,BAC33028.1,BAE27998.1,BC089011,CCDS24869.1,Cellular myosin heavy chain, type B,ENSMUSG00000020900,ENSMUSP00000018887,ENSMUSP00000086869,ENSMUSP00000090659,ENSMUSP00000090660,ENSMUSP00000090661,ENSMUSP00000099671,ENSMUSP00000104313,ENSMUST00000018887,ENSMUST00000018887.14,ENSMUST00000089446,ENSMUST…
MYH9_MOUSE	10090.ENSMUSP00000016771	Myosin-9; During cell spreading, plays an important role in cytoskeleton reorganization, focal contacts formation (in the margins but not the central part of spreading cells), and lamellipodial retraction; this function is mechanically antagonized by MYH10 (By similarity). Cellular myosin that appears to play a role in cytokinesis, cell shape, and specialized functions such as secretion and cappi…	https://smart.embl.de/smart/DDvec.cgi?smart=1960:Pfam_Myosin_N(29|69)+MYSc(75|777)+IQ(778|800)+Pfam_Myosin_tail_1(841|1921)+	17886,A0A2R8VKI5,A0A2R8W6V7,AAH44834.1,AJ312390,AK131171,AK147203,AK147206,AK147208,AK147209,AK147210,AK147211,AK147215,AK147216,AK147221,AK147222,AK147223,AK147233,AK147235,AK147296,AK147407,AK147430,AL583886,BAD21421.1,BAE27761.1,BAE27763.1,BAE27765.1,BAE27766.1,BAE27767.1,BAE27768.1,BAE27772.1,BAE27773.1,BAE27776.1,BAE27777.1,BAE27778.1,BAE27783.1,BAE27785.1,BAE27829.1,BAE27894.1,BAE27906.1,BC…
NACAM_MOUSE	10090.ENSMUSP00000089680	Nascent polypeptide-associated complex subunit alpha, muscle-specific form; Cardiac- and muscle-specific transcription factor. May act to regulate the expression of genes involved in the development of myotubes. Plays a critical role in ventricular cardiomyocyte expansion and regulates postnatal skeletal muscle growth and regeneration. Involved in the organized assembly of thick and thin filament…	https://smart.embl.de/smart/DDvec.cgi?smart=2187:NAC(2045|2101)+	17938,AAB18732.1,AAB18733.1,AAB18734.1,AAB80961.1,AAH29830.1,AAH83340.1,AAH99375.1,AC131120,AK146197,AK151928,AK161678,AK168023,AK168169,AK168607,AK169432,AK169435,AL022831,AL024382,Alpha-NAC, muscle-specific form,BAE26971.1,BAE30804.1,BAE36526.1,BAE40008.1,BAE40130.1,BAE40474.1,BAE41173.1,BAE41176.1,BC029830,BC083340,BC099375,CCDS24258.1,CCDS48723.1,E9QMB1,ENSMUSG00000061315,ENSMUSP00000073532,E…
ODBA_MOUSE	10090.ENSMUSP00000071292	2-oxoisovalerate dehydrogenase subunit alpha, mitochondrial; The branched-chain alpha-keto dehydrogenase complex catalyzes the overall conversion of alpha-keto acids to acyl-CoA and CO(2). It contains multiple copies of three enzymatic components: branched-chain alpha-keto acid decarboxylase (E1), lipoamide acyltransferase (E2) and lipoamide dehydrogenase (E3); Belongs to the BCKDHA family.	https://smart.embl.de/smart/DDvec.cgi?smart=446:Pfam_E1_dh(107|407)+	1.2.4.4,12039,A0A0U1RPK5,AC162614,AK154734,BAE32795.1,BCKAD E1[a],BCKDE1A,BCKDH E1-alpha,Bckdha,Bckdha-201,Bckdha-202,CCDS52154.1,CH466593,EC 1.2.4.4,EDL24248.1,ENSMUSG00000060376,ENSMUSP00000071292,ENSMUSP00000146018,ENSMUST00000071329,ENSMUST00000071329.7,ENSMUST00000205808,ENSMUST00000205808.1,MGI:107701,NM_007533,NM_007533.5,NP_031559,NP_031559.3,ODBA_MOUSE,P50136,Q3U3J1,R-MMU-1430728,R-MMU-3…
ODR4_MOUSE	10090.ENSMUSP00000107544	Protein odr-4 homolog; May play a role in the trafficking of a subset of G-protein coupled receptors; Belongs to the ODR-4 family.	https://smart.embl.de/smart/DDvec.cgi?smart=447:Pfam_ODR4-like(28|383)+TRANS(424|446)+	1810053E15Rik,226499,A0A0A0MQB0,AAH03331.2,AAY83272.2,AC121113,AC161432,AK152022,BAE30884.1,BC003331,CCDS15355.2,CCDS35733.1,DQ077804,ENSMUSG00000006010,ENSMUSP00000006167,ENSMUSP00000092050,ENSMUSP00000095152,ENSMUSP00000095153,ENSMUSP00000107543,ENSMUSP00000107544,ENSMUST00000006167,ENSMUST00000006167.12,ENSMUST00000094477,ENSMUST00000094477.3,ENSMUST00000097546,ENSMUST00000097546.8,ENSMUST0000…
PPP6_MOUSE	10090.ENSMUSP00000028087	Serine/threonine-protein phosphatase 6 catalytic subunit; Catalytic subunit of protein phosphatase 6 (PP6). PP6 is a component of a signaling pathway regulating cell cycle progression in response to IL2 receptor stimulation. N-terminal domain restricts G1 to S phase progression in cancer cells, in part through control of cyclin D1. During mitosis, regulates spindle positioning. Downregulates MAP3…	https://smart.embl.de/smart/DDvec.cgi?smart=305:PP2Ac(19|289)+	2310003C10Rik,3.1.3.16,67857,A0A0N4SVE2,A0A0N4SVL9,A0A0N4SW66,A2ASL7,AAH02223.1,AK002764,AK009104,AL928639,BAB22339.1,BAB26073.1,BC002223,CCDS16017.1,EC 3.1.3.16,ENSMUSG00000026753,ENSMUSP00000028087,ENSMUSP00000145064,ENSMUSP00000145157,ENSMUSP00000145393,ENSMUST00000028087,ENSMUST00000028087.5,ENSMUST00000143733,ENSMUST00000143733.1,ENSMUST00000204257,ENSMUST00000204257.2,ENSMUST00000204368,ENS…
PPR1A_MOUSE	10090.ENSMUSP00000023133	Protein phosphatase 1 regulatory subunit 1A; Inhibitor of protein-phosphatase 1. This protein may be important in hormonal control of glycogen metabolism. Hormones that elevate intracellular cAMP increase I-1 activity in many tissues. I-1 activation may impose cAMP control over proteins that are not directly phosphorylated by PKA. Following a rise in intracellular calcium, I-1 is inactivated by c…	https://smart.embl.de/smart/DDvec.cgi?smart=171:Pfam_DARPP-32(2|165)+	0610038N18Rik,58200,AAG15192.1,AAH25123.1,AF281676,BC025123,CCDS37237.1,ENSMUSG00000022490,ENSMUSP00000023133,ENSMUST00000023133,ENSMUST00000023133.7,ENSMUST00000228813,ENSMUST00000228813.1,I-1,IPP-1,MGI:1889595,NM_021391,NM_021391.3,NP_067366,NP_067366.1,PPR1A_MOUSE,Ppp1r1a,Ppp1r1a-201,Ppp1r1a-202,Protein phosphatase 1 regulatory subunit 1A,Protein phosphatase inhibitor 1,Q9ERT9,UPI0000027727,XR…
PSME3_MOUSE	10090.ENSMUSP00000019470	Proteasome activator complex subunit 3; Subunit of the 11S REG-gamma (also called PA28-gamma) proteasome regulator, a doughnut-shaped homoheptamer which associates with the proteasome. 11S REG-gamma activates the trypsin-like catalytic subunit of the proteasome but inhibits the chymotrypsin-like and postglutamyl-preferring (PGPH) subunits. Facilitates the MDM2-p53/TP53 interaction which promotes …	https://smart.embl.de/smart/DDvec.cgi?smart=254:Pfam_PA28_alpha(9|69)+Pfam_PA28_beta(108|252)+	11S regulator complex subunit gamma,19192,A2A4J1,A2A4J3,AA410043,AAC53297.1,AAH15255.1,AAI39819.1,AB007139,AK140597,AK150939,AK156079,AK171348,AL590969,AU020960,Activator of multicatalytic protease subunit 3,BAA22041.1,BAA28838.1,BAE24425.1,BAE29974.1,BAE33577.1,BAE42405.1,BC015255,BC139818,CAJ18406.1,CCDS25463.1,CT010198,D87911,ENSMUSG00000078652,ENSMUSP00000019470,ENSMUSP00000102888,ENSMUSP0000…
PTCD3_MOUSE	10090.ENSMUSP00000080743	Pentatricopeptide repeat domain-containing protein 3, mitochondrial; Mitochondrial RNA-binding protein that has a role in mitochondrial translation.	https://smart.embl.de/smart/DDvec.cgi?smart=685:Pfam_PPR_2(253|300)+Pfam_PPR_3(348|387)+	2610034F17Rik,2810422B04Rik,28S ribosomal protein S39, mitochondrial,69956,A0A0U1RNH5,A0A0U1RP36,A0A0U1RQ61,AA589622,AAH60687.1,AAH84595.1,AAI15435.1,AC122200,AK013131,AK146005,AU045708,BAB28668.1,BAE26826.1,BC060687,BC084595,BC115434,CCDS20235.1,ENSMUSG00000063884,ENSMUSP00000080743,ENSMUSP00000087178,ENSMUSP00000145566,ENSMUSP00000145813,ENSMUSP00000146260,ENSMUST00000082094,ENSMUST00000082094.…
PXDC2_MOUSE	10090.ENSMUSP00000028081	Plexin domain-containing protein 2; May play a role in tumor angiogenesis. Belongs to the plexin family.	https://smart.embl.de/smart/DDvec.cgi?smart=530:SIGNAL(1|30)+PSI(327|372)+TRANS(455|477)+	1200007L24Rik,5430431D22Rik,67448,AAH57881.1,AAL11998.1,AF378761,AI646728,AK004640,AK154921,AL844888,AL845520,AL928882,AL928888,AU022916,AV231634,B1AY85,B1AY86,BAB23431.1,BAE32927.1,BC057881,CCDS15705.1,ENSMUSG00000026748,ENSMUSP00000028081,ENSMUSP00000110350,ENSMUSP00000110351,ENSMUST00000028081,ENSMUST00000028081.12,ENSMUST00000114702,ENSMUST00000114702.1,ENSMUST00000114703,ENSMUST00000114703.9…
RCAN1_MOUSE	10090.ENSMUSP00000060394	Calcipressin-1; Inhibits calcineurin-dependent transcriptional responses by binding to the catalytic domain of calcineurin A. Could play a role during central nervous system development. Belongs to the RCAN family.	https://smart.embl.de/smart/DDvec.cgi?smart=251:Pfam_Calcipressin(73|245)+	1WEY,2410048A02Rik,54720,A0A338P7E2,AAF63485.1,AAF63486.1,AAF70343.1,AAF72701.1,AAF72702.1,AAF91461.1,AAH13551.1,AAP96744.1,AC162305,AC174448,ADAPT78,AF237789,AF237790,AF260717,AF263239,AF263240,AF282255,AK010696,AK077283,AK146764,AY325904,Adapt78,BAB27128.1,BAC36729.1,BAE27416.1,BC013551,CALP1L,CCDS28337.1,CCDS37405.1,CH466602,CSP1,Calcipressin-1,DSC1,Down syndrome critical region protein 1 homo…
RENT1_MOUSE	10090.ENSMUSP00000075089	Regulator of nonsense transcripts 1; RNA-dependent helicase and ATPase required for nonsense- mediated decay (NMD) of mRNAs containing premature stop codons. Is recruited to mRNAs upon translation termination and undergoes a cycle of phosphorylation and dephosphorylation; its phosphorylation appears to be a key step in NMD. Recruited by release factors to stalled ribosomes together with the SMG1C…	https://smart.embl.de/smart/DDvec.cgi?smart=1124:Pfam_UPF1_Zn_bind(116|267)+Pfam_AAA_11(476|599)+Pfam_AAA_12(686|883)+	19704,3.6.4.-,AAG42830.1,AAH30916.1,AAH52149.1,AAH56442.1,AAK08652.1,AAT46119.1,AF182947,AF322655,AK148196,ATP-dependent helicase RENT1,AY597038,AY597039,B430202H16Rik,BAE28409.1,BC030916,BC052149,BC056442,CCDS52572.1,EC 3.6.4.-,ENSMUSG00000058301,ENSMUSP00000075089,ENSMUSP00000148927,ENSMUST00000075666,ENSMUST00000075666.7,ENSMUST00000215817,ENSMUST00000215817.1,MGI:107995,NM_001122829,NM_001122…
RL30_MOUSE	10090.ENSMUSP00000106014	60S ribosomal protein L30; Belongs to the eukaryotic ribosomal protein eL30 family.	https://smart.embl.de/smart/DDvec.cgi?smart=115:Pfam_Ribosomal_L7Ae(12|106)+	19946,60S ribosomal protein L30,A0A2I3BQF4,AAA03645.1,AAH02060.1,AAH86890.1,AAH92137.1,AC126028,AK002988,AK137031,BAB22500.1,BAE23210.1,BC002060,BC086890,BC092137,CCDS37057.1,CH466541,CH466549,CH466575,EDL08850.1,EDL08851.1,EDL18920.1,EDL33742.1,ENSMUSG00000058600,ENSMUSP00000009039,ENSMUSP00000087666,ENSMUSP00000106014,ENSMUSP00000106015,ENSMUSP00000154172,ENSMUST00000009039,ENSMUST00000009039.5…
RM39_MOUSE	10090.ENSMUSP00000112283	39S ribosomal protein L39, mitochondrial; Belongs to the mitochondrion-specific ribosomal protein mL39 family.	http://smart.embl.de/smart/DDvec.cgi?smart=336:	27393,39S ribosomal protein L39, mitochondrial,A6X954,AAF44697.1,AAH12274.1,AAH16561.1,AF239728,AK007681,BAB25185.1,BC012274,BC016561,C21orf8,CCDS57035.1,CH466521,CT027693,EDK98312.1,ENSMUSG00000022889,ENSMUSP00000023607,ENSMUSP00000112283,ENSMUST00000023607,ENSMUST00000116584,ENSMUST00000116584.1,ENSMUST00000133901,ENSMUST00000133901.1,L39mt,Large subunit ribosomal protein L39,MGI:1351620,MRP-L3…
RS26_MOUSE	10090.ENSMUSP00000026420	40S ribosomal protein S26; Belongs to the eukaryotic ribosomal protein eS26 family.	https://smart.embl.de/smart/DDvec.cgi?smart=115:Pfam_Ribosomal_S26e(1|107)+	27370,40S ribosomal protein S26,AAB07729.1,AAH36987.1,AAH81452.1,AAI00457.1,AK008301,AK010689,AK012722,AK018702,AK152132,BAB25586.1,BAB27121.1,BAB28433.1,BAB31353.1,BAE30973.1,BC036987,BC081452,BC100456,CCDS36090.1,CH466525,CH466578,EDL11410.1,EDL24590.1,ENSMUSG00000025362,ENSMUSP00000026420,ENSMUST00000026420,ENSMUST00000026420.6,ENSMUST00000219591,ENSMUST00000219591.1,ENSMUST00000219773,ENSMUST…
SCN1B_MOUSE	10090.ENSMUSP00000096148	Sodium channel subunit beta-1; Regulatory subunit of multiple voltage-gated sodium channel complexes that play important roles in excitable membranes in brain, heart and skeletal muscle. Enhances the presence of the pore-forming alpha subunit at the cell surface and modulates channel gating characteristics and the rate of channel inactivation. Modulates the activity of a variety of pore-forming a…	https://smart.embl.de/smart/DDvec.cgi?smart=218:SIGNAL(1|19)+Pfam_V-set(23|147)+TRANS(154|176)+	20266,AAB49368.1,AAC53006.1,AAH09652.1,AAH39140.1,BC009652,BC039140,CCDS21126.1,ENSMUSG00000019194,ENSMUSP00000078247,ENSMUSP00000096148,ENSMUSP00000139680,ENSMUSP00000148295,ENSMUST00000079262,ENSMUST00000098548,ENSMUST00000098548.7,ENSMUST00000187469,ENSMUST00000188002,ENSMUST00000211923,ENSMUST00000211923.1,ENSMUST00000211945,ENSMUST00000211945.1,MGI:98247,NM_011322,NM_011322.2,NM_011322.3,NP_…
SEPT8_MOUSE	10090.ENSMUSP00000113038	Septin-8; Filament-forming cytoskeletal GTPase (By similarity). May play a role in platelet secretion (By similarity). Seems to participate in the process of SNARE complex formation in synaptic vesicles (By similarity).	https://smart.embl.de/smart/DDvec.cgi?smart=484:Pfam_MMR_HSR1(46|187)+	20362,AAG09408.1,AAH49819.1,AAH59248.1,AB093215,AF179996,AL596095,AW046166,B1AQY7,B1AQY9,B1AQZ0,B7ZC46,BAC41399.1,BC049819,BC059248,CCDS48794.1,CCDS56768.1,CCDS83805.1,E0CYM4,ENSMUSG00000018398,ENSMUSP00000018542,ENSMUSP00000090800,ENSMUSP00000104612,ENSMUSP00000104615,ENSMUSP00000112920,ENSMUSP00000113038,ENSMUSP00000113775,ENSMUSP00000120427,ENSMUSP00000122125,ENSMUSP00000124057,ENSMUST00000018…
SGCB_MOUSE	10090.ENSMUSP00000079937	Beta-sarcoglycan; Component of the sarcoglycan complex, a subcomplex of the dystrophin-glycoprotein complex which forms a link between the F-actin cytoskeleton and the extracellular matrix.	https://smart.embl.de/smart/DDvec.cgi?smart=320:Pfam_Sarcoglycan_1(56|305)+	24051,43 kDa dystrophin-associated glycoprotein,43DAG,AAF28458.1,AAH52349.1,AB024921,AF169288,AI747103,AI844814,AK014381,AK132306,AK169403,BAA83492.1,BAB29310.1,BAE21093.1,BAE41149.1,BC052349,Beta-SG,Beta-sarcoglycan,CCDS19344.1,ENSMUSG00000029156,ENSMUSP00000079937,ENSMUSP00000084421,ENSMUST00000081170,ENSMUST00000081170.8,ENSMUST00000087175,ENSMUST00000201416,ENSMUST00000201416.1,MGI:1346523,NM…
SRBS2_MOUSE	10090.ENSMUSP00000128000	Sorbin and SH3 domain-containing protein 2; Adapter protein that plays a role in the assembling of signaling complexes, being a link between ABL kinases and actin cytoskeleton. Can form complex with ABL1 and CBL, thus promoting ubiquitination and degradation of ABL1 (By similarity). May play a role in the regulation of pancreatic cell adhesion, possibly by acting on WASF1 phosphorylation, enhanci…	https://smart.embl.de/smart/DDvec.cgi?smart=1214:Sorb(167|217)+SH3(980|1035)+SH3(1055|1112)+SH3(1158|1214)+	2010203O03Rik,234214,9430041O17Rik,A0A0R4J1T1,A0A0R4J1W0,A0A0R4J1X5,A0A1B0GRC3,A0A1B0GRL6,A0A1B0GSU3,AAI51039.1,AAI57945.1,AAI72140.1,AC113469,AC116747,AC116861,AC158351,Arg-binding protein 2,Arg/Abl-interacting protein 2,ArgBP2,Argbp2,B2RXQ9,B7ZWM6,B9EKP8,BC151038,BC157944,BC172140,CCDS57618.1,CCDS57619.1,CCDS80872.1,CCDS80874.1,D3YTN2,D3YUT0,D3YY43,D3Z080,D3Z0E9,D3Z0N2,D3Z203,D3Z2C7,D3Z4W6,ENSM…
STT3B_MOUSE	10090.ENSMUSP00000035010	Dolichyl-diphosphooligosaccharide--protein glycosyltransferase subunit STT3B; Catalytic subunit of the oligosaccharyl transferase (OST) complex that catalyzes the initial transfer of a defined glycan (Glc(3)Man(9)GlcNAc(2) in eukaryotes) from the lipid carrier dolichol- pyrophosphate to an asparagine residue within an Asn-X-Ser/Thr consensus motif in nascent polypeptide chains, the first step in …	https://smart.embl.de/smart/DDvec.cgi?smart=823:Pfam_STT3(68|560)+	1300006C19Rik,2.4.99.18,68292,A0A0R4J0D3,AC162179,B6dom1 antigen,CCDS23599.1,EC 2.4.99.18,ENSMUSG00000032437,ENSMUSP00000035010,ENSMUSP00000081906,ENSMUST00000035010,ENSMUST00000035010.9,ENSMUST00000084846,MGI:1915542,NM_024222,NM_024222.2,NP_077184,NP_077184.2,Oligosaccharyl transferase subunit STT3B,Q3TDQ1,Q7TT24,Q921E3,Q99LL0,Q9D2V2,STT3-B,STT3B_MOUSE,Simp,Source of immunodominant MHC-associat…
T10B_MOUSE	10090.ENSMUSP00000102395	Mitochondrial import inner membrane translocase subunit Tim10 B; Component of the TIM22 complex, a complex that mediates the import and insertion of multi-pass transmembrane proteins into the mitochondrial inner membrane. The TIM22 complex forms a twin-pore translocase that uses the membrane potential as the external driving force. In the TIM22 complex, it may act as a docking point for the solub…	https://smart.embl.de/smart/DDvec.cgi?smart=100:Pfam_zf-Tim10_DDP(3|66)+	14356,A0A1B0GQZ5,A0A1B0GRP8,A0A1B0GSU2,AAD40009.1,AAH09158.1,AC125227,AF150103,AK002949,AK003368,AK010994,AK166190,BAB22474.1,BAB22742.1,BAB27313.1,BAE38620.1,BC009158,CCDS21657.1,D3YVK6,D6RG99,D6RJ48,ENSMUSG00000089847,ENSMUSP00000057061,ENSMUSP00000102392,ENSMUSP00000102395,ENSMUSP00000102396,ENSMUSP00000102397,ENSMUSP00000102398,ENSMUSP00000121793,ENSMUSP00000122446,ENSMUSP00000147316,ENSMUSP0…
TBAL3_MOUSE	10090.ENSMUSP00000021639	Tubulin alpha chain-like 3; Tubulin is the major constituent of microtubules. It binds two moles of GTP, one at an exchangeable site on the beta chain and one at a non-exchangeable site on the alpha chain (By similarity).	https://smart.embl.de/smart/DDvec.cgi?smart=446:Tubulin(56|253)+Tubulin_C(255|400)+	238463,AAI47508.1,AK135971,B9EJS3,BAE22753.1,BC147507,CCDS49202.1,ENSMUSG00000021216,ENSMUSP00000021639,ENSMUST00000021639,ENSMUST00000021639.7,ENSMUST00000223035,ENSMUST00000223035.1,MGI:3588215,NM_001033879,NM_001033879.3,NP_001029051,NP_001029051.2,Q3UX10,R-MMU-109582,R-MMU-1266738,R-MMU-1280218,R-MMU-157858,R-MMU-162582,R-MMU-1640170,R-MMU-168256,R-MMU-1852241,R-MMU-190828,R-MMU-190840,R-MMU-…
TGM2_MOUSE	10090.ENSMUSP00000099411	Protein-glutamine gamma-glutamyltransferase 2; Catalyzes the cross-linking of proteins, such as WDR54, and the conjugation of polyamines to proteins. Belongs to the transglutaminase superfamily. Transglutaminase family.	https://smart.embl.de/smart/DDvec.cgi?smart=686:Pfam_Transglut_N(4|122)+TGc(269|361)+Pfam_Transglut_C(473|572)+Pfam_Transglut_C(586|685)+	2.3.2.13,21817,AAA40420.1,AAC62014.1,AAD37501.1,AAH16492.1,AF076928,AF114266,AK052912,AK080224,AK080593,AK089481,AK143712,AK151776,AK152152,AK152627,AK159255,AK166302,AK168990,AK169356,AL669824,BAC35200.1,BAC37852.1,BAC37952.1,BAC40899.1,BAE25511.1,BAE30682.1,BAE30987.1,BAE31370.1,BAE34936.1,BAE38690.1,BAE40790.1,BAE41105.1,BC016492,CCDS16985.1,CHEMBL2079853,EC 2.3.2.13,ENSMUSG00000037820,ENSMUSP…
THEM6_MOUSE	10090.ENSMUSP00000069692	Protein THEM6.	https://smart.embl.de/smart/DDvec.cgi?smart=207:TRANS(4|26)+Pfam_4HBT_2(54|185)+	223626,4930572J05Rik,AAH47266.1,BC047266,CCDS27527.1,ENSMUSG00000056665,ENSMUSP00000069692,ENSMUST00000070923,ENSMUST00000070923.2,MGI:1925301,NM_198607,NM_198607.1,NP_941009,NP_941009.1,Protein THEM6,Q80ZW2,THEM6_MOUSE,Them6,Them6-201,Thioesterase superfamily member 6,UPI000000BBBB,mmu:223626,uc007wfs.1
THYG_MOUSE	10090.ENSMUSP00000070239	Thyroglobulin; Acts as a substrate for the production of iodinated thyroid hormones thyroxine (T4) and triiodothyronine (T3) (By similarity). The synthesis of T3 and T4 involves iodination of selected tyrosine residues of TG/thyroglobulin followed by their oxidative coupling (By similarity). Following TG re-internalization and lysosomal-mediated proteolysis, T3 and T4 are released from the polype…	https://smart.embl.de/smart/DDvec.cgi?smart=2766:SIGNAL(1|20)+TY(50|97)+TY(118|165)+Pfam_Thyroglobulin_1(170|252)+TY(317|363)+TY(617|662)+TY(684|730)+TY(880|926)+TY(1029|1078)+TY(1106|1150)+TY(1167|1215)+Ephrin_rec_like(1464|1509)+TY(1519|1568)+Pfam_COesterase(2196|2717)+	21819,A6P7M8,AAB53204.1,AAC32268.1,AAC32269.1,AAI11468.1,AB332093,AC107859,AC157560,AC163443,AF076186,AF076187,BAF73614.1,BC111467,CCDS37091.1,CH466545,EDL29374.1,ENSMUSG00000053469,ENSMUSP00000070239,ENSMUSP00000126454,ENSMUSP00000128410,ENSMUSP00000129868,ENSMUSP00000155392,ENSMUST00000065916,ENSMUST00000065916.13,ENSMUST00000163495,ENSMUST00000163495.8,ENSMUST00000166403,ENSMUST00000166403.1,E…
TPMT_MOUSE	10090.ENSMUSP00000021806	Thiopurine S-methyltransferase; Catalyzes the S-methylation of thiopurine drugs such as 6- mercaptopurine (also called mercaptopurine, 6-MP or its brand name Purinethol) using S-adenosyl-L-methionine as the methyl donor. TPMT activity modulates the cytotoxic effects of thiopurine prodrugs. A natural substrate for this enzyme has yet to be identified; Belongs to the class I-like SAM-binding methyl…	https://smart.embl.de/smart/DDvec.cgi?smart=240:Pfam_TPMT(19|240)+	2.1.1.67,22017,2GB4,3BGD,3BGI,A0A0R4J018,A0A286YCA5,AC096628,AW106912,CCDS26488.1,D3YWK6,D3Z0R1,D3Z217,D3Z380,D6RIK3,EC 2.1.1.67,ENSMUSG00000021376,ENSMUSP00000021806,ENSMUSP00000105745,ENSMUSP00000115361,ENSMUSP00000120081,ENSMUSP00000120564,ENSMUSP00000121827,ENSMUSP00000152893,ENSMUST00000021806,ENSMUST00000021806.10,ENSMUST00000110118,ENSMUST00000110118.7,ENSMUST00000124948,ENSMUST00000124948…
TS101_MOUSE	10090.ENSMUSP00000014546	Tumor susceptibility gene 101 protein; Component of the ESCRT-I complex, a regulator of vesicular trafficking process. Binds to ubiquitinated cargo proteins and is required for the sorting of endocytic ubiquitinated cargos into multivesicular bodies (MVBs). Mediates the association between the ESCRT-0 and ESCRT-I complex. Required for completion of cytokinesis; the function requires CEP55. May be…	https://smart.embl.de/smart/DDvec.cgi?smart=391:UBCc(22|177)+Pfam_Vps23_core(317|380)+	22088,A0A1B0GRX2,A0A1B0GS09,A0A1B0GS10,AAC53586.1,AAC83576.1,AAH05424.1,AAH85308.1,AC090123,AF060868,AI255943,AK146602,AK150369,BAE27296.1,BAE29502.1,BC005424,BC085308,CC2,CCDS21291.1,CH466603,D3Z0S9,D3Z2V5,EDL22949.1,ENSMUSG00000014402,ENSMUSP00000014546,ENSMUSP00000120856,ENSMUSP00000121314,ENSMUSP00000147701,ENSMUSP00000147748,ENSMUSP00000147749,ENSMUST00000014546,ENSMUST00000014546.14,ENSMUST…
TWF2_MOUSE	10090.ENSMUSP00000024047	Twinfilin-2; Actin-binding protein involved in motile and morphological processes. Inhibits actin polymerization, likely by sequestering G- actin. By capping the barbed ends of filaments, it also regulates motility. Seems to play an important role in clathrin-mediated endocytosis and distribution of endocytic organelles. May play a role in regulating the mature length of the middle and short rows…	https://smart.embl.de/smart/DDvec.cgi?smart=349:ADF(11|139)+ADF(184|313)+	23999,A0A087WPT3,A0A087WRG4,A0A1L1STC8,A0A1L1SU53,A6-related,A6-related protein,AAH03338.1,AAP31405.1,AC164430,AK002699,AK084026,AK087422,AK155204,AK157886,AK166900,AK170441,AU014993,AY267189,BAB22293.1,BAC39101.1,BAC39867.1,BAE33117.1,BAE34246.1,BAE39103.1,BAE41799.1,BC003338,CAB38083.1,CCDS23473.1,ENSMUSG00000023277,ENSMUSP00000024047,ENSMUSP00000139905,ENSMUSP00000140339,ENSMUSP00000140617,ENS…
UCHL1_MOUSE	10090.ENSMUSP00000031131	Ubiquitin carboxyl-terminal hydrolase isozyme L1; Ubiquitin-protein hydrolase involved both in the processing of ubiquitin precursors and of ubiquitinated proteins (Probable). This enzyme is a thiol protease that recognizes and hydrolyzes a peptide bond at the C-terminal glycine of ubiquitin. Also binds to free monoubiquitin and may prevent its degradation in lysosomes. The homodimer may have ATP…	https://smart.embl.de/smart/DDvec.cgi?smart=223:Pfam_Peptidase_C12(3|206)+	22223,3.4.19.12,AAD51029.1,AAH39177.1,AB025313,AF172334,AK013729,AW822034,BAA84083.1,BAB28976.1,BC039177,C12.001,C88048,CCDS19315.1,EC 3.4.19.12,ENSMUSG00000029223,ENSMUSP00000031131,ENSMUST00000031131,ENSMUST00000031131.10,ENSMUST00000176015,ENSMUST00000176015.4,ENSMUST00000177194,ENSMUST00000177194.2,ENSMUST00000202339,ENSMUST00000202339.1,MGI:103149,NM_011670,NM_011670.2,NP_035800,NP_035800.2,…
WEE2_MOUSE	10090.ENSMUSP00000038754	Wee1-like protein kinase 2; Oocyte-specific protein tyrosine kinase that phosphorylates and inhibits CDK1 and acts as a key regulator of meiosis during both prophase I and metaphase II. Required to maintain meiotic arrest in oocytes during the germinal vesicle (GV) stage, a long period of quiescence at dictyate prophase I, by phosphorylating CDK1 at 'Tyr-15', leading to inhibit CDK1 activity and …	https://smart.embl.de/smart/DDvec.cgi?smart=555:Pfam_Pkinase_Tyr(209|478)+	2.7.10.2,2.7.11.1,381759,A0A0J9YVE7,AAH52883.1,AAH80784.1,AAY44075.1,AC153728,AC155653,AK139573,AK143336,AK163344,BAE24069.1,BAE25345.1,BAE37310.1,BC052883,BC080784,CCDS20029.1,D3Z4B4,DQ011691,EC 2.7.11.1,ENSMUSG00000037159,ENSMUSP00000038754,ENSMUSP00000122678,ENSMUSP00000144628,ENSMUST00000038907,ENSMUST00000038907.8,ENSMUST00000141490,ENSMUST00000141490.1,ENSMUST00000202464,ENSMUST00000202464.…
XYLT1_MOUSE	10090.ENSMUSP00000032892	Xylosyltransferase 1; Catalyzes the first step in the biosynthesis of chondroitin sulfate and dermatan sulfate proteoglycans, such as DCN. Transfers D- xylose from UDP-D-xylose to specific serine residues of the core protein. Required for normal maturation of chondrocytes during bone development, normal onset of ossification and normal embryonic and postnatal skeleton development, especially of t…	https://smart.embl.de/smart/DDvec.cgi?smart=953:SIGNAL(1|33)+Pfam_Branch(322|577)+Pfam_Xylo_C(607|787)+	2.4.2.26,233781,8030490L12,AC102076,AC113013,AC122836,CCDS40101.1,EC 2.4.2.26,ENSMUSG00000030657,ENSMUSP00000032892,ENSMUST00000032892,ENSMUST00000032892.6,ENSMUST00000160035,ENSMUST00000160035.7,ENSMUST00000161889,ENSMUST00000161889.1,F8VPK6,MGI:2451073,NM_175645,NM_175645.3,NP_783576,NP_783576.2,Peptide O-xylosyltransferase 1,Protein xylosyltransferase,Q811B1,Q9EPL1,R-MMU-1430728,R-MMU-1630316,…

## Sheet: Nodes degree
#node	identifier	node_degree
1433B_MOUSE	10090.ENSMUSP00000018470	20
B2MG_MOUSE	10090.ENSMUSP00000099534	15
MAP2_MOUSE	10090.ENSMUSP00000048285	15
MYH9_MOUSE	10090.ENSMUSP00000016771	13
6PGD_MOUSE	10090.ENSMUSP00000081141	10
TGM2_MOUSE	10090.ENSMUSP00000099411	10
CO3A1_MOUSE	10090.ENSMUSP00000085192	9
FIBG_MOUSE	10090.ENSMUSP00000141648	9
RL30_MOUSE	10090.ENSMUSP00000106014	9
TS101_MOUSE	10090.ENSMUSP00000014546	9
UCHL1_MOUSE	10090.ENSMUSP00000031131	9
G5E8J6_MOUSE	10090.ENSMUSP00000082459	8
KGUA_MOUSE	10090.ENSMUSP00000127566	8
APOA1_MOUSE	10090.ENSMUSP00000034588	7
AT2A3_MOUSE	10090.ENSMUSP00000021142	7
EEA1_MOUSE	10090.ENSMUSP00000061493	7
NACAM_MOUSE	10090.ENSMUSP00000089680	7
RM39_MOUSE	10090.ENSMUSP00000112283	7
RS26_MOUSE	10090.ENSMUSP00000026420	7
STT3B_MOUSE	10090.ENSMUSP00000035010	7
TBAL3_MOUSE	10090.ENSMUSP00000021639	7
MYH10_MOUSE	10090.ENSMUSP00000099671	6
PSME3_MOUSE	10090.ENSMUSP00000019470	6
RCAN1_MOUSE	10090.ENSMUSP00000060394	6
TPMT_MOUSE	10090.ENSMUSP00000021806	6
ACDSB_MOUSE	10090.ENSMUSP00000015829	5
ACS2L_MOUSE	10090.ENSMUSP00000028944	5
CMA1_MOUSE	10090.ENSMUSP00000022834	5
DC1L1_MOUSE	10090.ENSMUSP00000035366	5
ESTD_MOUSE	10090.ENSMUSP00000135394	5
LG3BP_MOUSE	10090.ENSMUSP00000035579	5
ODBA_MOUSE	10090.ENSMUSP00000071292	5
PPP6_MOUSE	10090.ENSMUSP00000028087	5
ALPK3_MOUSE	10090.ENSMUSP00000102971	4
ARHL1_MOUSE	10090.ENSMUSP00000033825	4
RENT1_MOUSE	10090.ENSMUSP00000075089	3
SEPT8_MOUSE	10090.ENSMUSP00000113038	3
THYG_MOUSE	10090.ENSMUSP00000070239	3
DNJC3_MOUSE	10090.ENSMUSP00000022734	2
LRRK1_MOUSE	10090.ENSMUSP00000015277	2
MTM1_MOUSE	10090.ENSMUSP00000125798	2
PPR1A_MOUSE	10090.ENSMUSP00000023133	2
SCN1B_MOUSE	10090.ENSMUSP00000096148	2
SRBS2_MOUSE	10090.ENSMUSP00000128000	2
TWF2_MOUSE	10090.ENSMUSP00000024047	2
WEE2_MOUSE	10090.ENSMUSP00000038754	2
COMD2_MOUSE	10090.ENSMUSP00000124819	1
COQ5_MOUSE	10090.ENSMUSP00000048001	1
H14_MOUSE	10090.ENSMUSP00000057308	1
ODR4_MOUSE	10090.ENSMUSP00000107544	1
PTCD3_MOUSE	10090.ENSMUSP00000080743	1
SGCB_MOUSE	10090.ENSMUSP00000079937	1
XYLT1_MOUSE	10090.ENSMUSP00000032892	1
ARG39_MOUSE	10090.ENSMUSP00000055293	0
CA043_MOUSE	10090.ENSMUSP00000124028	0
ENPP4_MOUSE	10090.ENSMUSP00000024757	0
HTR5A_MOUSE	10090.ENSMUSP00000043115	0
PXDC2_MOUSE	10090.ENSMUSP00000028081	0
T10B_MOUSE	10090.ENSMUSP00000102395	0
THEM6_MOUSE	10090.ENSMUSP00000069692	0

## Sheet: string interactions
#node1	node2	node1_string_id	node2_string_id	neighborhood_on_chromosome	gene_fusion	phylogenetic_cooccurrence	homology	coexpression	experimentally_determined_interaction	database_annotated	automated_textmining	combined_score
1433B_MOUSE	TS101_MOUSE	10090.ENSMUSP00000018470	10090.ENSMUSP00000014546	0	0	0	0	0.166	0	0	0.079	0.199
1433B_MOUSE	LRRK1_MOUSE	10090.ENSMUSP00000018470	10090.ENSMUSP00000015277	0	0	0	0	0	0.087	0	0.407	0.435
1433B_MOUSE	MYH9_MOUSE	10090.ENSMUSP00000018470	10090.ENSMUSP00000016771	0	0	0	0	0.079	0	0	0.228	0.258
1433B_MOUSE	MAP2_MOUSE	10090.ENSMUSP00000018470	10090.ENSMUSP00000048285	0	0	0	0	0.119	0.078	0	0	0.153
1433B_MOUSE	TPMT_MOUSE	10090.ENSMUSP00000018470	10090.ENSMUSP00000021806	0	0	0	0	0.120	0.065	0	0.078	0.175
1433B_MOUSE	B2MG_MOUSE	10090.ENSMUSP00000018470	10090.ENSMUSP00000099534	0	0	0	0	0.129	0.090	0	0.042	0.175
1433B_MOUSE	MYH10_MOUSE	10090.ENSMUSP00000018470	10090.ENSMUSP00000099671	0	0	0	0	0.067	0	0	0.154	0.177
1433B_MOUSE	RM39_MOUSE	10090.ENSMUSP00000018470	10090.ENSMUSP00000112283	0	0	0	0	0.057	0.097	0	0.117	0.182
1433B_MOUSE	SEPT8_MOUSE	10090.ENSMUSP00000018470	10090.ENSMUSP00000113038	0	0	0	0	0.061	0	0	0.169	0.186
1433B_MOUSE	PSME3_MOUSE	10090.ENSMUSP00000018470	10090.ENSMUSP00000019470	0	0	0	0	0.160	0.059	0	0.064	0.196
1433B_MOUSE	RL30_MOUSE	10090.ENSMUSP00000018470	10090.ENSMUSP00000106014	0	0	0	0	0.103	0.059	0	0.125	0.197
1433B_MOUSE	AT2A3_MOUSE	10090.ENSMUSP00000018470	10090.ENSMUSP00000021142	0	0	0	0	0	0.129	0	0.118	0.198
1433B_MOUSE	TBAL3_MOUSE	10090.ENSMUSP00000018470	10090.ENSMUSP00000021639	0	0	0	0	0.094	0.078	0	0.121	0.201
1433B_MOUSE	UCHL1_MOUSE	10090.ENSMUSP00000018470	10090.ENSMUSP00000031131	0	0	0	0	0.076	0.066	0	0.153	0.206
1433B_MOUSE	KGUA_MOUSE	10090.ENSMUSP00000018470	10090.ENSMUSP00000127566	0	0	0	0	0.109	0.059	0	0.130	0.208
1433B_MOUSE	WEE2_MOUSE	10090.ENSMUSP00000018470	10090.ENSMUSP00000038754	0	0	0	0	0	0.095	0	0.174	0.220
1433B_MOUSE	PPP6_MOUSE	10090.ENSMUSP00000018470	10090.ENSMUSP00000028087	0	0	0	0	0.088	0.115	0	0.111	0.220
1433B_MOUSE	NACAM_MOUSE	10090.ENSMUSP00000018470	10090.ENSMUSP00000089680	0	0	0	0	0.142	0	0	0.183	0.269
1433B_MOUSE	6PGD_MOUSE	10090.ENSMUSP00000018470	10090.ENSMUSP00000081141	0	0	0	0	0.152	0.218	0	0.061	0.324
1433B_MOUSE	FIBG_MOUSE	10090.ENSMUSP00000018470	10090.ENSMUSP00000141648	0	0	0	0	0	0.048	0.500	0.152	0.561
6PGD_MOUSE	ACDSB_MOUSE	10090.ENSMUSP00000081141	10090.ENSMUSP00000015829	0	0	0	0	0.104	0.060	0	0.132	0.205
6PGD_MOUSE	AT2A3_MOUSE	10090.ENSMUSP00000081141	10090.ENSMUSP00000021142	0	0	0	0	0.127	0	0	0.110	0.189
6PGD_MOUSE	TPMT_MOUSE	10090.ENSMUSP00000081141	10090.ENSMUSP00000021806	0	0	0	0	0.085	0.054	0	0.117	0.168
6PGD_MOUSE	ACS2L_MOUSE	10090.ENSMUSP00000081141	10090.ENSMUSP00000028944	0	0	0	0	0.091	0	0	0.286	0.323
6PGD_MOUSE	MAP2_MOUSE	10090.ENSMUSP00000081141	10090.ENSMUSP00000048285	0	0	0	0	0.050	0	0	0.150	0.157
6PGD_MOUSE	ODBA_MOUSE	10090.ENSMUSP00000081141	10090.ENSMUSP00000071292	0	0	0	0	0.042	0	0	0.159	0.159
6PGD_MOUSE	TGM2_MOUSE	10090.ENSMUSP00000081141	10090.ENSMUSP00000099411	0	0	0	0	0.065	0.241	0	0	0.259
6PGD_MOUSE	RL30_MOUSE	10090.ENSMUSP00000081141	10090.ENSMUSP00000106014	0	0	0	0	0	0	0	0.377	0.377
6PGD_MOUSE	ESTD_MOUSE	10090.ENSMUSP00000081141	10090.ENSMUSP00000135394	0	0	0	0	0.080	0	0	0.370	0.396
ACDSB_MOUSE	ODR4_MOUSE	10090.ENSMUSP00000015829	10090.ENSMUSP00000107544	0	0	0	0	0.156	0	0	0	0.155
ACDSB_MOUSE	STT3B_MOUSE	10090.ENSMUSP00000015829	10090.ENSMUSP00000035010	0	0	0	0	0.046	0	0	0.178	0.182
ACDSB_MOUSE	ACS2L_MOUSE	10090.ENSMUSP00000015829	10090.ENSMUSP00000028944	0	0	0	0	0.199	0	0	0.316	0.428
ACDSB_MOUSE	ODBA_MOUSE	10090.ENSMUSP00000015829	10090.ENSMUSP00000071292	0	0	0	0	0.122	0	0	0.561	0.598
ACS2L_MOUSE	ALPK3_MOUSE	10090.ENSMUSP00000028944	10090.ENSMUSP00000102971	0	0	0	0	0.057	0	0	0.160	0.174
ACS2L_MOUSE	RM39_MOUSE	10090.ENSMUSP00000028944	10090.ENSMUSP00000112283	0	0	0	0	0	0	0	0.191	0.191
ACS2L_MOUSE	ODBA_MOUSE	10090.ENSMUSP00000028944	10090.ENSMUSP00000071292	0	0	0	0	0.092	0	0	0.188	0.231
ALPK3_MOUSE	ARHL1_MOUSE	10090.ENSMUSP00000102971	10090.ENSMUSP00000033825	0	0	0	0	0.176	0	0	0.227	0.336
ALPK3_MOUSE	G5E8J6_MOUSE	10090.ENSMUSP00000102971	10090.ENSMUSP00000082459	0	0	0	0	0.429	0	0	0.047	0.432
ALPK3_MOUSE	SCN1B_MOUSE	10090.ENSMUSP00000102971	10090.ENSMUSP00000096148	0	0	0	0	0.064	0	0	0.133	0.153
APOA1_MOUSE	TS101_MOUSE	10090.ENSMUSP00000034588	10090.ENSMUSP00000014546	0	0	0	0	0	0	0	0.328	0.327
APOA1_MOUSE	CMA1_MOUSE	10090.ENSMUSP00000034588	10090.ENSMUSP00000022834	0	0	0	0	0	0.068	0	0.192	0.214
APOA1_MOUSE	TGM2_MOUSE	10090.ENSMUSP00000034588	10090.ENSMUSP00000099411	0	0	0	0	0.061	0	0	0.146	0.163
APOA1_MOUSE	CO3A1_MOUSE	10090.ENSMUSP00000034588	10090.ENSMUSP00000085192	0	0	0	0	0	0	0	0.171	0.171
APOA1_MOUSE	THYG_MOUSE	10090.ENSMUSP00000034588	10090.ENSMUSP00000070239	0	0	0	0	0.047	0.054	0	0.181	0.197
APOA1_MOUSE	B2MG_MOUSE	10090.ENSMUSP00000034588	10090.ENSMUSP00000099534	0	0	0	0	0.053	0	0	0.415	0.423
APOA1_MOUSE	FIBG_MOUSE	10090.ENSMUSP00000034588	10090.ENSMUSP00000141648	0	0	0	0	0.491	0.045	0	0.479	0.725
ARHL1_MOUSE	AT2A3_MOUSE	10090.ENSMUSP00000033825	10090.ENSMUSP00000021142	0	0	0	0	0.087	0	0	0.164	0.204
ARHL1_MOUSE	RCAN1_MOUSE	10090.ENSMUSP00000033825	10090.ENSMUSP00000060394	0	0	0	0	0	0	0	0.152	0.152
ARHL1_MOUSE	G5E8J6_MOUSE	10090.ENSMUSP00000033825	10090.ENSMUSP00000082459	0	0	0	0	0.299	0	0	0	0.299
AT2A3_MOUSE	MYH9_MOUSE	10090.ENSMUSP00000021142	10090.ENSMUSP00000016771	0	0	0	0	0.119	0.043	0	0.140	0.212
AT2A3_MOUSE	PPR1A_MOUSE	10090.ENSMUSP00000021142	10090.ENSMUSP00000023133	0	0	0	0	0	0	0	0.240	0.240
AT2A3_MOUSE	RCAN1_MOUSE	10090.ENSMUSP00000021142	10090.ENSMUSP00000060394	0	0	0	0	0	0	0	0.262	0.262
AT2A3_MOUSE	G5E8J6_MOUSE	10090.ENSMUSP00000021142	10090.ENSMUSP00000082459	0	0	0	0	0	0	0.900	0.174	0.913
B2MG_MOUSE	TS101_MOUSE	10090.ENSMUSP00000099534	10090.ENSMUSP00000014546	0	0	0	0	0.083	0	0	0.131	0.169
B2MG_MOUSE	MYH9_MOUSE	10090.ENSMUSP00000099534	10090.ENSMUSP00000016771	0	0	0	0	0.094	0	0	0.182	0.227
B2MG_MOUSE	PSME3_MOUSE	10090.ENSMUSP00000099534	10090.ENSMUSP00000019470	0	0	0	0	0.116	0	0	0.114	0.183
B2MG_MOUSE	RS26_MOUSE	10090.ENSMUSP00000099534	10090.ENSMUSP00000026420	0	0	0	0	0.130	0	0	0.181	0.257
B2MG_MOUSE	UCHL1_MOUSE	10090.ENSMUSP00000099534	10090.ENSMUSP00000031131	0	0	0	0	0.064	0	0	0.198	0.217
B2MG_MOUSE	LG3BP_MOUSE	10090.ENSMUSP00000099534	10090.ENSMUSP00000035579	0	0	0	0	0.329	0.140	0	0.215	0.507
B2MG_MOUSE	H14_MOUSE	10090.ENSMUSP00000099534	10090.ENSMUSP00000057308	0	0	0	0	0.045	0.247	0	0.107	0.301
B2MG_MOUSE	EEA1_MOUSE	10090.ENSMUSP00000099534	10090.ENSMUSP00000061493	0	0	0	0	0.047	0.080	0	0.198	0.235
B2MG_MOUSE	THYG_MOUSE	10090.ENSMUSP00000099534	10090.ENSMUSP00000070239	0	0	0	0	0	0	0	0.151	0.151
B2MG_MOUSE	CO3A1_MOUSE	10090.ENSMUSP00000099534	10090.ENSMUSP00000085192	0	0	0	0	0.065	0	0	0.284	0.302
B2MG_MOUSE	TGM2_MOUSE	10090.ENSMUSP00000099534	10090.ENSMUSP00000099411	0	0	0	0	0.131	0	0	0.221	0.294
B2MG_MOUSE	FIBG_MOUSE	10090.ENSMUSP00000099534	10090.ENSMUSP00000141648	0	0	0	0	0	0	0	0.215	0.215
B2MG_MOUSE	RL30_MOUSE	10090.ENSMUSP00000099534	10090.ENSMUSP00000106014	0	0	0	0	0.137	0	0	0.253	0.328
CMA1_MOUSE	UCHL1_MOUSE	10090.ENSMUSP00000022834	10090.ENSMUSP00000031131	0	0	0	0	0.050	0	0	0.153	0.160
CMA1_MOUSE	TGM2_MOUSE	10090.ENSMUSP00000022834	10090.ENSMUSP00000099411	0	0	0	0	0.057	0	0	0.152	0.166
CMA1_MOUSE	CO3A1_MOUSE	10090.ENSMUSP00000022834	10090.ENSMUSP00000085192	0	0	0	0	0.071	0	0	0.159	0.185
CMA1_MOUSE	FIBG_MOUSE	10090.ENSMUSP00000022834	10090.ENSMUSP00000141648	0	0	0	0	0.052	0.096	0	0.163	0.220
CO3A1_MOUSE	MYH9_MOUSE	10090.ENSMUSP00000085192	10090.ENSMUSP00000016771	0	0	0	0	0.076	0.050	0	0.128	0.168
CO3A1_MOUSE	LG3BP_MOUSE	10090.ENSMUSP00000085192	10090.ENSMUSP00000035579	0	0	0	0	0.079	0.086	0	0.085	0.163
CO3A1_MOUSE	RCAN1_MOUSE	10090.ENSMUSP00000085192	10090.ENSMUSP00000060394	0	0	0	0	0	0	0	0.175	0.175
CO3A1_MOUSE	FIBG_MOUSE	10090.ENSMUSP00000085192	10090.ENSMUSP00000141648	0	0	0	0	0	0	0	0.161	0.161
CO3A1_MOUSE	MYH10_MOUSE	10090.ENSMUSP00000085192	10090.ENSMUSP00000099671	0	0	0	0	0.047	0.050	0	0.203	0.215
CO3A1_MOUSE	TGM2_MOUSE	10090.ENSMUSP00000085192	10090.ENSMUSP00000099411	0	0	0	0	0.112	0.060	0	0.230	0.302
COMD2_MOUSE	G5E8J6_MOUSE	10090.ENSMUSP00000124819	10090.ENSMUSP00000082459	0	0	0	0	0	0.121	0	0.091	0.166
COQ5_MOUSE	RM39_MOUSE	10090.ENSMUSP00000048001	10090.ENSMUSP00000112283	0	0	0	0	0.303	0	0	0	0.303
DC1L1_MOUSE	MYH9_MOUSE	10090.ENSMUSP00000035366	10090.ENSMUSP00000016771	0	0	0	0	0.050	0	0	0.151	0.158
DC1L1_MOUSE	TBAL3_MOUSE	10090.ENSMUSP00000035366	10090.ENSMUSP00000021639	0	0	0	0	0	0	0.650	0.053	0.654
DC1L1_MOUSE	MTM1_MOUSE	10090.ENSMUSP00000035366	10090.ENSMUSP00000125798	0	0	0	0	0.046	0	0	0.155	0.159
DC1L1_MOUSE	ESTD_MOUSE	10090.ENSMUSP00000035366	10090.ENSMUSP00000135394	0	0	0	0	0.051	0	0	0.196	0.204
DC1L1_MOUSE	EEA1_MOUSE	10090.ENSMUSP00000035366	10090.ENSMUSP00000061493	0	0	0	0	0.090	0.068	0	0.198	0.261
DNJC3_MOUSE	MAP2_MOUSE	10090.ENSMUSP00000022734	10090.ENSMUSP00000048285	0	0	0	0	0.063	0	0	0.213	0.231
DNJC3_MOUSE	STT3B_MOUSE	10090.ENSMUSP00000022734	10090.ENSMUSP00000035010	0	0	0	0	0.177	0.077	0	0.113	0.268
EEA1_MOUSE	TS101_MOUSE	10090.ENSMUSP00000061493	10090.ENSMUSP00000014546	0	0	0	0	0.043	0	0	0.580	0.581
EEA1_MOUSE	LRRK1_MOUSE	10090.ENSMUSP00000061493	10090.ENSMUSP00000015277	0	0	0	0	0.042	0.048	0	0.147	0.154
EEA1_MOUSE	MYH9_MOUSE	10090.ENSMUSP00000061493	10090.ENSMUSP00000016771	0	0	0	0	0	0.068	0	0.176	0.199
EEA1_MOUSE	MAP2_MOUSE	10090.ENSMUSP00000061493	10090.ENSMUSP00000048285	0	0	0	0	0.075	0	0	0.121	0.153
EEA1_MOUSE	MTM1_MOUSE	10090.ENSMUSP00000061493	10090.ENSMUSP00000125798	0	0	0	0	0.094	0.042	0	0.353	0.389
ESTD_MOUSE	TPMT_MOUSE	10090.ENSMUSP00000135394	10090.ENSMUSP00000021806	0	0	0	0	0.061	0.061	0	0.158	0.193
ESTD_MOUSE	TWF2_MOUSE	10090.ENSMUSP00000135394	10090.ENSMUSP00000024047	0	0	0	0	0	0	0	0.170	0.170
ESTD_MOUSE	MAP2_MOUSE	10090.ENSMUSP00000135394	10090.ENSMUSP00000048285	0	0	0	0	0.069	0	0	0.182	0.205
FIBG_MOUSE	MYH9_MOUSE	10090.ENSMUSP00000141648	10090.ENSMUSP00000016771	0	0	0	0	0	0	0	0.162	0.162
FIBG_MOUSE	TPMT_MOUSE	10090.ENSMUSP00000141648	10090.ENSMUSP00000021806	0	0	0	0	0.079	0	0	0.141	0.175
FIBG_MOUSE	TGM2_MOUSE	10090.ENSMUSP00000141648	10090.ENSMUSP00000099411	0	0	0	0	0.079	0	0	0.131	0.165
FIBG_MOUSE	KGUA_MOUSE	10090.ENSMUSP00000141648	10090.ENSMUSP00000127566	0	0	0	0	0	0	0	0.201	0.201
G5E8J6_MOUSE	TPMT_MOUSE	10090.ENSMUSP00000082459	10090.ENSMUSP00000021806	0	0	0	0	0.054	0.133	0	0.065	0.166
G5E8J6_MOUSE	PPR1A_MOUSE	10090.ENSMUSP00000082459	10090.ENSMUSP00000023133	0	0	0	0	0.091	0	0	0.168	0.212
G5E8J6_MOUSE	RCAN1_MOUSE	10090.ENSMUSP00000082459	10090.ENSMUSP00000060394	0	0	0	0	0	0	0	0.161	0.161
G5E8J6_MOUSE	SGCB_MOUSE	10090.ENSMUSP00000082459	10090.ENSMUSP00000079937	0	0	0	0	0.071	0	0	0.129	0.156
KGUA_MOUSE	TBAL3_MOUSE	10090.ENSMUSP00000127566	10090.ENSMUSP00000021639	0	0	0	0	0.056	0.201	0	0	0.213
KGUA_MOUSE	RS26_MOUSE	10090.ENSMUSP00000127566	10090.ENSMUSP00000026420	0	0	0	0	0.127	0.222	0	0.079	0.320
KGUA_MOUSE	PPP6_MOUSE	10090.ENSMUSP00000127566	10090.ENSMUSP00000028087	0	0	0	0	0.210	0.103	0	0	0.262
KGUA_MOUSE	MAP2_MOUSE	10090.ENSMUSP00000127566	10090.ENSMUSP00000048285	0	0	0	0	0.117	0	0	0.090	0.162
KGUA_MOUSE	NACAM_MOUSE	10090.ENSMUSP00000127566	10090.ENSMUSP00000089680	0	0	0	0	0.215	0	0	0	0.215
KGUA_MOUSE	RL30_MOUSE	10090.ENSMUSP00000127566	10090.ENSMUSP00000106014	0	0	0	0	0.204	0	0	0.070	0.228
LG3BP_MOUSE	TS101_MOUSE	10090.ENSMUSP00000035579	10090.ENSMUSP00000014546	0	0	0	0	0	0	0	0.216	0.216
LG3BP_MOUSE	STT3B_MOUSE	10090.ENSMUSP00000035579	10090.ENSMUSP00000035010	0	0	0	0	0	0	0	0.152	0.151
LG3BP_MOUSE	TGM2_MOUSE	10090.ENSMUSP00000035579	10090.ENSMUSP00000099411	0	0	0	0	0.135	0.053	0	0.105	0.203
MAP2_MOUSE	TS101_MOUSE	10090.ENSMUSP00000048285	10090.ENSMUSP00000014546	0	0	0	0	0.189	0	0	0.042	0.190
MAP2_MOUSE	PSME3_MOUSE	10090.ENSMUSP00000048285	10090.ENSMUSP00000019470	0	0	0	0	0.120	0	0	0.225	0.289
MAP2_MOUSE	TPMT_MOUSE	10090.ENSMUSP00000048285	10090.ENSMUSP00000021806	0	0	0	0	0.066	0.088	0	0.094	0.160
MAP2_MOUSE	RS26_MOUSE	10090.ENSMUSP00000048285	10090.ENSMUSP00000026420	0	0	0	0	0.145	0.478	0	0	0.534
MAP2_MOUSE	PPP6_MOUSE	10090.ENSMUSP00000048285	10090.ENSMUSP00000028087	0	0	0	0	0.134	0	0	0.128	0.213
MAP2_MOUSE	UCHL1_MOUSE	10090.ENSMUSP00000048285	10090.ENSMUSP00000031131	0	0	0	0	0.082	0	0	0.127	0.165
MAP2_MOUSE	RM39_MOUSE	10090.ENSMUSP00000048285	10090.ENSMUSP00000112283	0	0	0	0	0.129	0	0	0.167	0.244
MAP2_MOUSE	NACAM_MOUSE	10090.ENSMUSP00000048285	10090.ENSMUSP00000089680	0	0	0	0	0.245	0	0	0.069	0.267
MAP2_MOUSE	RL30_MOUSE	10090.ENSMUSP00000048285	10090.ENSMUSP00000106014	0	0	0	0	0.238	0.538	0	0	0.633
MYH10_MOUSE	MYH9_MOUSE	10090.ENSMUSP00000099671	10090.ENSMUSP00000016771	0	0	0	0.979	0	0.398	0.900	0.703	0.980
MYH10_MOUSE	UCHL1_MOUSE	10090.ENSMUSP00000099671	10090.ENSMUSP00000031131	0	0	0	0	0.086	0.093	0	0.060	0.152
MYH10_MOUSE	SEPT8_MOUSE	10090.ENSMUSP00000099671	10090.ENSMUSP00000113038	0	0	0	0	0.149	0	0	0.046	0.153
MYH10_MOUSE	SRBS2_MOUSE	10090.ENSMUSP00000099671	10090.ENSMUSP00000128000	0	0	0	0	0.104	0.051	0	0.172	0.235
MYH9_MOUSE	TS101_MOUSE	10090.ENSMUSP00000016771	10090.ENSMUSP00000014546	0	0	0	0	0.042	0	0	0.154	0.154
MYH9_MOUSE	TGM2_MOUSE	10090.ENSMUSP00000016771	10090.ENSMUSP00000099411	0	0	0	0	0.086	0	0	0.190	0.228
MYH9_MOUSE	TBAL3_MOUSE	10090.ENSMUSP00000016771	10090.ENSMUSP00000021639	0	0	0	0	0	0.065	0	0.212	0.232
MYH9_MOUSE	PSME3_MOUSE	10090.ENSMUSP00000016771	10090.ENSMUSP00000019470	0	0	0	0	0.042	0.073	0	0.303	0.326
MYH9_MOUSE	TWF2_MOUSE	10090.ENSMUSP00000016771	10090.ENSMUSP00000024047	0	0	0	0	0.054	0.059	0.500	0.070	0.531
NACAM_MOUSE	TBAL3_MOUSE	10090.ENSMUSP00000089680	10090.ENSMUSP00000021639	0	0	0	0	0.122	0.055	0	0.081	0.170
NACAM_MOUSE	RS26_MOUSE	10090.ENSMUSP00000089680	10090.ENSMUSP00000026420	0	0	0	0	0.880	0	0	0.057	0.882
NACAM_MOUSE	UCHL1_MOUSE	10090.ENSMUSP00000089680	10090.ENSMUSP00000031131	0	0	0	0	0.151	0	0	0.053	0.161
NACAM_MOUSE	RL30_MOUSE	10090.ENSMUSP00000089680	10090.ENSMUSP00000106014	0	0	0	0	0.912	0.649	0	0.053	0.968
ODBA_MOUSE	STT3B_MOUSE	10090.ENSMUSP00000071292	10090.ENSMUSP00000035010	0	0	0	0	0.042	0	0	0.216	0.217
ODBA_MOUSE	RM39_MOUSE	10090.ENSMUSP00000071292	10090.ENSMUSP00000112283	0	0	0	0	0.076	0	0	0.134	0.166
PPP6_MOUSE	TBAL3_MOUSE	10090.ENSMUSP00000028087	10090.ENSMUSP00000021639	0	0	0	0	0.049	0.168	0	0.109	0.234
PPP6_MOUSE	RCAN1_MOUSE	10090.ENSMUSP00000028087	10090.ENSMUSP00000060394	0	0	0	0	0.043	0.294	0	0.094	0.334
PSME3_MOUSE	TS101_MOUSE	10090.ENSMUSP00000019470	10090.ENSMUSP00000014546	0	0	0	0	0.134	0	0	0.070	0.160
PSME3_MOUSE	UCHL1_MOUSE	10090.ENSMUSP00000019470	10090.ENSMUSP00000031131	0	0	0	0	0.103	0	0	0.116	0.173
PTCD3_MOUSE	RM39_MOUSE	10090.ENSMUSP00000080743	10090.ENSMUSP00000112283	0	0	0	0	0.133	0.657	0	0.226	0.749
RCAN1_MOUSE	UCHL1_MOUSE	10090.ENSMUSP00000060394	10090.ENSMUSP00000031131	0	0	0	0	0.058	0	0	0.151	0.166
RENT1_MOUSE	RS26_MOUSE	10090.ENSMUSP00000075089	10090.ENSMUSP00000026420	0	0	0	0	0.104	0.082	0	0.153	0.242
RENT1_MOUSE	XYLT1_MOUSE	10090.ENSMUSP00000075089	10090.ENSMUSP00000032892	0	0	0	0	0	0	0	0.160	0.159
RENT1_MOUSE	RL30_MOUSE	10090.ENSMUSP00000075089	10090.ENSMUSP00000106014	0	0	0	0	0.108	0	0	0.312	0.360
RL30_MOUSE	RS26_MOUSE	10090.ENSMUSP00000106014	10090.ENSMUSP00000026420	0	0	0	0	0.971	0.990	0.720	0.676	0.999
RL30_MOUSE	STT3B_MOUSE	10090.ENSMUSP00000106014	10090.ENSMUSP00000035010	0	0	0	0	0.073	0.722	0	0.057	0.735
RM39_MOUSE	UCHL1_MOUSE	10090.ENSMUSP00000112283	10090.ENSMUSP00000031131	0	0	0	0	0.114	0	0	0.102	0.170
RS26_MOUSE	STT3B_MOUSE	10090.ENSMUSP00000026420	10090.ENSMUSP00000035010	0	0	0	0	0.133	0.416	0	0	0.472
SCN1B_MOUSE	SEPT8_MOUSE	10090.ENSMUSP00000096148	10090.ENSMUSP00000113038	0	0	0	0	0.166	0	0	0.090	0.209
SRBS2_MOUSE	STT3B_MOUSE	10090.ENSMUSP00000128000	10090.ENSMUSP00000035010	0	0	0	0	0	0	0	0.176	0.176
TBAL3_MOUSE	WEE2_MOUSE	10090.ENSMUSP00000021639	10090.ENSMUSP00000038754	0	0	0	0	0.073	0	0	0.123	0.152
TGM2_MOUSE	TS101_MOUSE	10090.ENSMUSP00000099411	10090.ENSMUSP00000014546	0	0	0	0	0.476	0	0	0.532	0.744
TGM2_MOUSE	THYG_MOUSE	10090.ENSMUSP00000099411	10090.ENSMUSP00000070239	0	0	0	0	0	0	0	0.254	0.254
