# Supplementary material for: Aerobic capacity and muscle proteome: Insights from a mouse model
Source: Exp Physiol. 2024 Nov 21;110(2):293–306. doi: 10.1113/EP092308 (PMC11782188; doi:10.1113/EP092308)
Supplement: Supplementary file 3 — Summary of proteomics results in wild‐type mice. [file EPH-110-293-s002.xlsx]

## Sheet: WT enrichment
#category	term ID	term description	observed gene count	background gene count	strength	false discovery rate	matching proteins in your network (IDs)	matching proteins in your network (labels)
GO Process	GO:0045104	Intermediate filament cytoskeleton organization	5	89	1.37	0.0460	10090.ENSMUSP00000007275,10090.ENSMUSP00000017270,10090.ENSMUSP00000023790,10090.ENSMUSP00000126197,10090.ENSMUSP00000138308	K1C13_MOUSE,K1C42_MOUSE,K2C1_MOUSE,E9Q0F0_MOUSE,DYST_MOUSE
GO Component	GO:0099080	Supramolecular complex	13	1421	0.58	0.0454	10090.ENSMUSP00000007275,10090.ENSMUSP00000007814,10090.ENSMUSP00000017270,10090.ENSMUSP00000023790,10090.ENSMUSP00000033938,10090.ENSMUSP00000071654,10090.ENSMUSP00000099933,10090.ENSMUSP00000102570,10090.ENSMUSP00000105191,10090.ENSMUSP00000109692,10090.ENSMUSP00000119242,10090.ENSMUSP00000126197,10090.ENSMUSP00000138308	K1C13_MOUSE,FUBP2_MOUSE,K1C42_MOUSE,K2C1_MOUSE,DPOLB_MOUSE,GSK3A_MOUSE,XPO1_MOUSE,MYL4_MOUSE,EHBP1_MOUSE,PLST_MOUSE,AT2B4_MOUSE,E9Q0F0_MOUSE,DYST_MOUSE
GO Component	GO:0099512	Supramolecular fiber	11	1064	0.64	0.0454	10090.ENSMUSP00000007275,10090.ENSMUSP00000017270,10090.ENSMUSP00000023790,10090.ENSMUSP00000033938,10090.ENSMUSP00000071654,10090.ENSMUSP00000102570,10090.ENSMUSP00000105191,10090.ENSMUSP00000109692,10090.ENSMUSP00000119242,10090.ENSMUSP00000126197,10090.ENSMUSP00000138308	K1C13_MOUSE,K1C42_MOUSE,K2C1_MOUSE,DPOLB_MOUSE,GSK3A_MOUSE,MYL4_MOUSE,EHBP1_MOUSE,PLST_MOUSE,AT2B4_MOUSE,E9Q0F0_MOUSE,DYST_MOUSE
COMPARTMENTS	GOCC:0005622	Intracellular	41	10948	0.2	0.0438	10090.ENSMUSP00000007275,10090.ENSMUSP00000007814,10090.ENSMUSP00000020702,10090.ENSMUSP00000023790,10090.ENSMUSP00000025918,10090.ENSMUSP00000029773,10090.ENSMUSP00000031795,10090.ENSMUSP00000033938,10090.ENSMUSP00000034074,10090.ENSMUSP00000037131,10090.ENSMUSP00000037596,10090.ENSMUSP00000038321,10090.ENSMUSP00000038754,10090.ENSMUSP00000044361,10090.ENSMUSP00000045490,10090.ENSMUSP00000049056…	K1C13_MOUSE,FUBP2_MOUSE,IBP3_MOUSE,K2C1_MOUSE,STIP1_MOUSE,CNN3_MOUSE,FKBP9_MOUSE,DPOLB_MOUSE,N4BP1_MOUSE,GCSH_MOUSE,CEP78_MOUSE,BDP1_MOUSE,WEE2_MOUSE,SMCA5_MOUSE,VP13B_MOUSE,NEK9_MOUSE,ENSA_MOUSE,RS23_MOUSE,THYG_MOUSE,GSK3A_MOUSE,MTX1_MOUSE,ARK72_MOUSE,ADH7_MOUSE,VP26A_MOUSE,T22D4_MOUSE,XPO1_MOUSE,KAT3_MOUSE,MYL4_MOUSE,EHBP1_MOUSE,CLMN_MOUSE,PLST_MOUSE,E9Q0F0_MOUSE,ACOX2_MOUSE,ITB4_MOUSE,LTOR3_MO…
COMPARTMENTS	GOCC:0005737	Cytoplasm	31	7282	0.25	0.0438	10090.ENSMUSP00000007814,10090.ENSMUSP00000020702,10090.ENSMUSP00000023790,10090.ENSMUSP00000025918,10090.ENSMUSP00000029773,10090.ENSMUSP00000031795,10090.ENSMUSP00000033938,10090.ENSMUSP00000034074,10090.ENSMUSP00000037131,10090.ENSMUSP00000038754,10090.ENSMUSP00000045490,10090.ENSMUSP00000054490,10090.ENSMUSP00000070239,10090.ENSMUSP00000071654,10090.ENSMUSP00000073261,10090.ENSMUSP00000073459…	FUBP2_MOUSE,IBP3_MOUSE,K2C1_MOUSE,STIP1_MOUSE,CNN3_MOUSE,FKBP9_MOUSE,DPOLB_MOUSE,N4BP1_MOUSE,GCSH_MOUSE,WEE2_MOUSE,VP13B_MOUSE,RS23_MOUSE,THYG_MOUSE,GSK3A_MOUSE,MTX1_MOUSE,ARK72_MOUSE,ADH7_MOUSE,VP26A_MOUSE,T22D4_MOUSE,XPO1_MOUSE,KAT3_MOUSE,MYL4_MOUSE,EHBP1_MOUSE,CLMN_MOUSE,PLST_MOUSE,ACOX2_MOUSE,ITB4_MOUSE,LTOR3_MOUSE,HNRPD_MOUSE,DYST_MOUSE,A0A0A6YXI5_MOUSE
COMPARTMENTS	GOCC:0005882	Intermediate filament	4	85	1.3	0.0438	10090.ENSMUSP00000007275,10090.ENSMUSP00000023790,10090.ENSMUSP00000126197,10090.ENSMUSP00000138308	K1C13_MOUSE,K2C1_MOUSE,E9Q0F0_MOUSE,DYST_MOUSE
COMPARTMENTS	GOCC:0043226	Organelle	37	9352	0.22	0.0438	10090.ENSMUSP00000007275,10090.ENSMUSP00000007814,10090.ENSMUSP00000020702,10090.ENSMUSP00000023790,10090.ENSMUSP00000029773,10090.ENSMUSP00000031795,10090.ENSMUSP00000033938,10090.ENSMUSP00000034074,10090.ENSMUSP00000037131,10090.ENSMUSP00000037596,10090.ENSMUSP00000038321,10090.ENSMUSP00000038754,10090.ENSMUSP00000044361,10090.ENSMUSP00000045490,10090.ENSMUSP00000049056,10090.ENSMUSP00000054490…	K1C13_MOUSE,FUBP2_MOUSE,IBP3_MOUSE,K2C1_MOUSE,CNN3_MOUSE,FKBP9_MOUSE,DPOLB_MOUSE,N4BP1_MOUSE,GCSH_MOUSE,CEP78_MOUSE,BDP1_MOUSE,WEE2_MOUSE,SMCA5_MOUSE,VP13B_MOUSE,NEK9_MOUSE,RS23_MOUSE,THYG_MOUSE,GSK3A_MOUSE,MTX1_MOUSE,ARK72_MOUSE,VP26A_MOUSE,T22D4_MOUSE,XPO1_MOUSE,KAT3_MOUSE,MYL4_MOUSE,CLMN_MOUSE,PLST_MOUSE,AT2B4_MOUSE,E9Q0F0_MOUSE,ACOX2_MOUSE,ITB4_MOUSE,LTOR3_MOUSE,HP1B3_MOUSE,HNRPD_MOUSE,HMBX1_…
COMPARTMENTS	GOCC:0043229	Intracellular organelle	35	8917	0.22	0.0438	10090.ENSMUSP00000007275,10090.ENSMUSP00000007814,10090.ENSMUSP00000020702,10090.ENSMUSP00000023790,10090.ENSMUSP00000029773,10090.ENSMUSP00000031795,10090.ENSMUSP00000033938,10090.ENSMUSP00000034074,10090.ENSMUSP00000037131,10090.ENSMUSP00000037596,10090.ENSMUSP00000038321,10090.ENSMUSP00000038754,10090.ENSMUSP00000044361,10090.ENSMUSP00000045490,10090.ENSMUSP00000049056,10090.ENSMUSP00000054490…	K1C13_MOUSE,FUBP2_MOUSE,IBP3_MOUSE,K2C1_MOUSE,CNN3_MOUSE,FKBP9_MOUSE,DPOLB_MOUSE,N4BP1_MOUSE,GCSH_MOUSE,CEP78_MOUSE,BDP1_MOUSE,WEE2_MOUSE,SMCA5_MOUSE,VP13B_MOUSE,NEK9_MOUSE,RS23_MOUSE,THYG_MOUSE,GSK3A_MOUSE,MTX1_MOUSE,ARK72_MOUSE,VP26A_MOUSE,T22D4_MOUSE,XPO1_MOUSE,KAT3_MOUSE,MYL4_MOUSE,CLMN_MOUSE,E9Q0F0_MOUSE,ACOX2_MOUSE,ITB4_MOUSE,LTOR3_MOUSE,HP1B3_MOUSE,HNRPD_MOUSE,HMBX1_MOUSE,MLF2_MOUSE,DYST_M…
COMPARTMENTS	GOCC:0045095	Keratin filament	3	30	1.62	0.0438	10090.ENSMUSP00000007275,10090.ENSMUSP00000023790,10090.ENSMUSP00000126197	K1C13_MOUSE,K2C1_MOUSE,E9Q0F0_MOUSE
UniProt Keywords	KW-0403	Intermediate filament	5	76	1.44	0.00075	10090.ENSMUSP00000007275,10090.ENSMUSP00000017270,10090.ENSMUSP00000023790,10090.ENSMUSP00000126197,10090.ENSMUSP00000138308	K1C13_MOUSE,K1C42_MOUSE,K2C1_MOUSE,E9Q0F0_MOUSE,DYST_MOUSE
UniProt Keywords	KW-0597	Phosphoprotein	32	7592	0.25	0.0204	10090.ENSMUSP00000003319,10090.ENSMUSP00000007814,10090.ENSMUSP00000020223,10090.ENSMUSP00000020702,10090.ENSMUSP00000023790,10090.ENSMUSP00000025918,10090.ENSMUSP00000029131,10090.ENSMUSP00000031795,10090.ENSMUSP00000034074,10090.ENSMUSP00000037596,10090.ENSMUSP00000038754,10090.ENSMUSP00000044361,10090.ENSMUSP00000045490,10090.ENSMUSP00000049056,10090.ENSMUSP00000051799,10090.ENSMUSP00000071654…	ABCF3_MOUSE,FUBP2_MOUSE,T11L2_MOUSE,IBP3_MOUSE,K2C1_MOUSE,STIP1_MOUSE,GGT7_MOUSE,FKBP9_MOUSE,N4BP1_MOUSE,CEP78_MOUSE,WEE2_MOUSE,SMCA5_MOUSE,VP13B_MOUSE,NEK9_MOUSE,ENSA_MOUSE,GSK3A_MOUSE,ARK72_MOUSE,PRCA1_MOUSE,VP26A_MOUSE,T22D4_MOUSE,XPO1_MOUSE,EHBP1_MOUSE,CLMN_MOUSE,PLST_MOUSE,AT2B4_MOUSE,ACOX2_MOUSE,ITB4_MOUSE,HP1B3_MOUSE,HNRPD_MOUSE,HMBX1_MOUSE,MLF2_MOUSE,DYST_MOUSE
InterPro	IPR001715	Calponin homology domain	5	82	1.41	0.0140	10090.ENSMUSP00000029773,10090.ENSMUSP00000105191,10090.ENSMUSP00000105563,10090.ENSMUSP00000109692,10090.ENSMUSP00000138308	CNN3_MOUSE,EHBP1_MOUSE,CLMN_MOUSE,PLST_MOUSE,DYST_MOUSE
InterPro	IPR036872	CH domain superfamily	5	84	1.4	0.0140	10090.ENSMUSP00000029773,10090.ENSMUSP00000105191,10090.ENSMUSP00000105563,10090.ENSMUSP00000109692,10090.ENSMUSP00000138308	CNN3_MOUSE,EHBP1_MOUSE,CLMN_MOUSE,PLST_MOUSE,DYST_MOUSE
InterPro	IPR000716	Thyroglobulin type-1	3	17	1.87	0.0329	10090.ENSMUSP00000005532,10090.ENSMUSP00000020702,10090.ENSMUSP00000070239	NID1_MOUSE,IBP3_MOUSE,THYG_MOUSE
InterPro	IPR036857	Thyroglobulin type-1 superfamily	3	17	1.87	0.0329	10090.ENSMUSP00000005532,10090.ENSMUSP00000020702,10090.ENSMUSP00000070239	NID1_MOUSE,IBP3_MOUSE,THYG_MOUSE
InterPro	IPR001589	Actinin-type actin-binding domain, conserved site	3	23	1.74	0.0446	10090.ENSMUSP00000105563,10090.ENSMUSP00000109692,10090.ENSMUSP00000138308	CLMN_MOUSE,PLST_MOUSE,DYST_MOUSE
InterPro	IPR039008	Intermediate filament, rod domain	4	73	1.36	0.0446	10090.ENSMUSP00000007275,10090.ENSMUSP00000017270,10090.ENSMUSP00000023790,10090.ENSMUSP00000126197	K1C13_MOUSE,K1C42_MOUSE,K2C1_MOUSE,E9Q0F0_MOUSE
SMART	SM00211	Thyroglobulin type I repeats.	3	13	1.99	0.0053	10090.ENSMUSP00000005532,10090.ENSMUSP00000020702,10090.ENSMUSP00000070239	NID1_MOUSE,IBP3_MOUSE,THYG_MOUSE
SMART	SM00033	Calponin homology domain	4	58	1.46	0.0054	10090.ENSMUSP00000105191,10090.ENSMUSP00000105563,10090.ENSMUSP00000109692,10090.ENSMUSP00000138308	EHBP1_MOUSE,CLMN_MOUSE,PLST_MOUSE,DYST_MOUSE
SMART	SM01391	Intermediate filament protein	4	65	1.41	0.0056	10090.ENSMUSP00000007275,10090.ENSMUSP00000017270,10090.ENSMUSP00000023790,10090.ENSMUSP00000126197	K1C13_MOUSE,K1C42_MOUSE,K2C1_MOUSE,E9Q0F0_MOUSE

## Sheet: protein annot net
#node	identifier	domain_summary_url	annotation	other_names_and_aliases
A0A0A6YXI5_MOUSE	10090.ENSMUSP00000142003	Filaggrin.	https://smart.embl.de/smart/DDvec.cgi?smart=357:S_100(4|46)+	14246,A0A0A6YVU7,A0A0A6YW46,A0A0A6YWE2,A0A0A6YX57,A0A0A6YXG4,A0A0A6YXH0,A0A0A6YXI5,A0A0A6YXI5_MOUSE,A0A0A6YY62,AC158361,AW107830,CH466656,EDL00668.1,ENSMUSG00000102439,ENSMUSP00000141273,ENSMUSP00000141392,ENSMUSP00000141513,ENSMUSP00000141768,ENSMUSP00000141844,ENSMUSP00000141981,ENSMUSP00000141987,ENSMUSP00000142003,ENSMUSP00000142294,ENSMUST00000050758,ENSMUST00000050758.4,ENSMUST00000148311,E…
A1AG2_MOUSE	10090.ENSMUSP00000074810	Alpha-1-acid glycoprotein 2; Functions as transport protein in the blood stream. Binds various ligands in the interior of its beta-barrel domain (By similarity). Appears to function in modulating the activity of the immune system during the acute-phase reaction.	https://smart.embl.de/smart/DDvec.cgi?smart=207:SIGNAL(1|18)+Pfam_Lipocalin(41|181)+	18406,A1AG2_MOUSE,AAA37193.1,AAA37196.1,AAA91744.1,AAH57985.1,AGP 2,Agp-2,Agp1,Alpha-1-acid glycoprotein,Alpha-1-acid glycoprotein 2,BC057985,CCDS18253.1,ENSMUSG00000061540,ENSMUSP00000074810,ENSMUST00000075341,ENSMUST00000075341.3,M12566,M17376,M27009,MGI:97444,NM_011016,NM_011016.2,NP_035146,NP_035146.1,OMD 2,Orm-2,Orm2,Orm2-201,Orosomucoid 2,Orosomucoid-2,P07361,R-MMU-109582,R-MMU-114608,R-MMU…
A2A4E2_MOUSE	10090.ENSMUSP00000106369	Family with sequence similarity 90, member A1A.	https://smart.embl.de/smart/DDvec.cgi?smart=429:ZnF_C2HC(39|57)+	97476,A2A4E2,A2A4E2_MOUSE,AL590619,C86695,CCDS52517.1,ENSMUSG00000079112,ENSMUSP00000106369,ENSMUST00000110741,ENSMUST00000110741.1,Fam90a1a,Fam90a1a-201,Family with sequence similarity 90, member A1A,MGI:2142877,NM_001081662,NM_001081662.1,NP_001075131,NP_001075131.1,UPI00001E439F,mmu:97476,uc009lch.1
ABCF3_MOUSE	10090.ENSMUSP00000003319	ATP-binding cassette sub-family F member 3; Displays an antiviral effect against flaviviruses such as west Nile virus (WNV) in the presence of OAS1B.	https://smart.embl.de/smart/DDvec.cgi?smart=709:AAA(202|401)+AAA(517|684)+	27406,A0A338P6I1,A0A338P6L5,A0A338P6Q4,A0A338P774,AAF31421.1,AAH32923.1,ABCF3_MOUSE,AC087898,AF213381,AI326318,ATP-binding cassette sub-family F member 3,ATP-binding cassette, subfamily F, member 3,AU016058,Abcf3,Abcf3-201,Abcf3-202,Abcf3-203,Abcf3-204,Abcf3-205,Abcf3-206,Abcf3-207,Abcf3-208,Abcf3-209,Abcf3-210,BB119416,BC032923,CCDS28049.1,ENSMUSG00000003234,ENSMUSP00000003319,ENSMUSP00000087468…
ACOX2_MOUSE	10090.ENSMUSP00000126464	Peroxisomal acyl-coenzyme A oxidase 2; Oxidizes the CoA esters of the bile acid intermediates di- and tri-hydroxycoprostanic acids (By similarity). Capable of oxidizing short as well as long chain 2-methyl branched fatty acids (By similarity).	https://smart.embl.de/smart/DDvec.cgi?smart=681:Pfam_Acyl-CoA_ox_N(32|148)+Pfam_Acyl-CoA_dh_M(150|260)+Pfam_ACOX(495|675)+	1.17.99.3,93732,AAH21339.1,ACOX2_MOUSE,AJ238492,Acox2,Acox2-201,Acox2-202,Acox2-203,Acox2-204,Acox2-205,Acox2-206,Acox2-207,Acox2-208,Acyl-Coenzyme A oxidase 2, branched chain,BC021339,CAB65251.1,CCDS36801.1,CT025547,E9Q5T5,EC 1.17.99.3,ENSMUSG00000021751,ENSMUSP00000022271,ENSMUSP00000126464,ENSMUSP00000130543,ENSMUST00000022271,ENSMUST00000022271.13,ENSMUST00000116361,ENSMUST00000116361.2,ENSMU…
ADH7_MOUSE	10090.ENSMUSP00000087633	All-trans-retinol dehydrogenase [NAD(+)] ADH7; Catalyzes the NAD-dependent oxidation of all-trans-retinol, alcohol, aldehyde and omega-hydroxy fatty acids and their derivatives. Oxidizes preferentially all trans-retinol, all-trans-4-hydroxyretinol, 9-cis-retinol, 2-hexenol, and long chain omega-hydroxy fatty acids such as juniperic acid. In vitro can also catalyzes the NADH-dependent reduction of…	https://smart.embl.de/smart/DDvec.cgi?smart=374:Pfam_ADH_N(34|160)+Pfam_ADH_zinc_N(202|337)+	1.1.1.1,1.1.1.105,1.1.1.66,11529,AAA76735.1,AAC53124.1,AAH47267.1,AAM22808.1,AC079682,ADH-C2,ADH7_MOUSE,AF331802,AI325182,AK009588,AK009600,Adh-3,Adh-3e,Adh-3t,Adh3,Adh3-e,Adh3-t,Adh4,Adh7,Adh7-201,Adh7-202,Adh7-203,Adt-1,Alcohol dehydrogenase 1/7,Alcohol dehydrogenase 7,Alcohol dehydrogenase class 4 mu/sigma chain,Alcohol dehydrogenase class IV mu/sigma chain,All-trans-retinol dehydrogenase [NAD…
ARK72_MOUSE	10090.ENSMUSP00000073459	Aflatoxin B1 aldehyde reductase member 2; Catalyzes the NADPH-dependent reduction of succinic semialdehyde to gamma-hydroxybutyrate. May have an important role in producing the neuromodulator gamma-hydroxybutyrate (GHB). Has broad substrate specificity. Can reduce the dialdehyde protein-binding form of aflatoxin B1 (AFB1) to the non-binding AFB1 dialcohol. May be involved in protection of liver a…	https://smart.embl.de/smart/DDvec.cgi?smart=367:Pfam_Aldo_ket_red(48|356)+	0610025K21Rik,1.1.1.n11,110198,2C91,A2AMV3,AAH31857.1,AAO38437.2,AF525358,AJ271800,AJ271801,AK143203,AL807811,ARK72_MOUSE,Afar,Afar1,Aflatoxin B1 aldehyde reductase,Aflatoxin B1 aldehyde reductase member 2,Akr7a2,Akr7a5,Akr7a5-201,Akr7a5-202,BAE25302.1,BC031857,BK000393,CAC81077.1,CAC81078.1,CCDS18844.1,DAA00087.1,ENSMUSG00000028743,ENSMUSP00000073459,ENSMUST00000073787,ENSMUST00000073787.6,ENSMU…
AT2B4_MOUSE	10090.ENSMUSP00000119242	Plasma membrane calcium-transporting ATPase 4; Calcium/calmodulin-regulated and magnesium-dependent enzyme that catalyzes the hydrolysis of ATP coupled with the transport of calcium out of the cell (By similarity). By regulating sperm cell calcium homeostasis, may play a role in sperm motility ; Belongs to the cation transport ATPase (P-type) (TC 3.A.3) family. Type IIB subfamily.	https://smart.embl.de/smart/DDvec.cgi?smart=1205:Cation_ATPase_N(45|121)+Pfam_E1-E2_ATPase(185|300)+Pfam_E1-E2_ATPase(338|444)+Pfam_Cation_ATPase(505|605)+Pfam_Hydrolase_3(756|831)+TRANS(844|866)+Pfam_Cation_ATPase_C(868|1050)+Pfam_ATP_Ca_trans_C(1090|1135)+	381290,7.2.2.10,AAI09173.1,AAI09174.1,AAT01506.1,AC124338,AC157924,AT2B4_MOUSE,ATPase, Ca++ transporting, plasma membrane 4,AY560895,Atp2b4,Atp2b4-201,Atp2b4-202,Atp2b4-203,Atp2b4-204,Atp2b4-205,Atp2b4-206,Atp2b4-207,Atp2b4-208,BC109172,BC109173,CCDS15298.1,CCDS48365.1,E9Q828,EC 7.2.2.10,ENSMUSG00000026463,ENSMUSP00000047978,ENSMUSP00000083673,ENSMUSP00000107883,ENSMUSP00000107886,ENSMUSP00000107…
BDP1_MOUSE	10090.ENSMUSP00000038321	Transcription factor TFIIIB component B'' homolog; General activator of RNA polymerase III transcription. Requires for transcription from all three types of polymerase III promoters. Requires for transcription of genes with internal promoter elements and with promoter elements upstream of the initiation site (By similarity).	https://smart.embl.de/smart/DDvec.cgi?smart=2467:SANT(301|349)+	544971,AAH30359.1,AI662220,AK090184,AK220262,AW049390,AW456745,B130055N23Rik,BAC41127.1,BAD90187.1,BC030359,BDP1_MOUSE,Bdp1,Bdp1-201,Bdp1-202,Bdp1-203,Bdp1-204,Bdp1-205,Bdp1-206,Bdp1-207,CCDS49343.1,CT025569,CT030167,E9PYY8,ENSMUSG00000049658,ENSMUSP00000038321,ENSMUSP00000096868,ENSMUSP00000105005,ENSMUSP00000126435,ENSMUSP00000131557,ENSMUST00000038104,ENSMUST00000038104.11,ENSMUST00000099262,E…
CEP78_MOUSE	10090.ENSMUSP00000037596	Centrosomal protein of 78 kDa; May be required for efficient PLK4 centrosomal localization and PLK4-induced overduplication of centrioles. May play a role in cilium biogenesis.	https://smart.embl.de/smart/DDvec.cgi?smart=790:LRR(152|179)+LRR(231|259)+LRR(260|287)+LRR(288|313)+	208518,5730599I05Rik,A0A494BA29,AAH70400.1,AC136453,BC070400,CCDS29682.1,CEP78_MOUSE,Centrosomal protein 78,Centrosomal protein CEP78,Centrosomal protein of 78 kDa,Cep78,Cep78-201,Cep78-202,Cep78-203,D030027P05,ENSMUSG00000041491,ENSMUSP00000037596,ENSMUSP00000157915,ENSMUST00000047704,ENSMUST00000047704.7,ENSMUST00000235718,ENSMUST00000236749,MGI:1924386,NM_198019,NM_198019.2,NP_932136,NP_932136…
CLMN_MOUSE	10090.ENSMUSP00000105563	Calmin.	https://smart.embl.de/smart/DDvec.cgi?smart=1052:CH(34|137)+CH(189|286)+TRANS(1027|1044)+	9330188N17Rik,94040,A0A1Y7VNK2,AB047978,AB059643,AB059644,AB059645,AB059646,AB059647,AB059648,AC124364,AC133077,AI428889,AI788815,AK077023,BAB59009.1,BAB59120.1,BAB59121.1,BAB59122.1,BAB59123.1,BAB59124.1,BAB59125.1,BAC36573.1,CCDS36540.1,CCDS36541.1,CLMN_MOUSE,Calmin,Calponin-like transmembrane domain protein,Clmn,Clmn-201,Clmn-202,Clmn-203,Clmn-204,Clmn-205,Clmn-206,Clmn-207,ENSMUSG00000021097,…
CNN3_MOUSE	10090.ENSMUSP00000029773	Calponin-3; Thin filament-associated protein that is implicated in the regulation and modulation of smooth muscle contraction. It is capable of binding to actin, calmodulin, troponin C and tropomyosin. The interaction of calponin with actin inhibits the actomyosin Mg-ATPase activity (By similarity).	https://smart.embl.de/smart/DDvec.cgi?smart=330:CH(28|125)+Pfam_Calponin(164|188)+Pfam_Calponin(204|228)+Pfam_Calponin(243|267)+	1600014M03Rik,71994,A0A0G2JDV8,A0A0G2JFC8,A0A0G2JFG3,A0A0G2JFI6,AAH55711.1,AAH85268.1,AC105336,AK005460,AK051628,AK159555,AK159871,AK166578,AK167201,AK167613,AK169021,AK169098,AK169410,BAB24051.1,BAC34697.1,BAE35180.1,BAE35444.1,BAE38867.1,BAE39329.1,BAE39666.1,BAE40817.1,BAE40881.1,BAE41156.1,BC055711,BC085268,C85854,CCDS17802.1,CNN3_MOUSE,Calpo3,Calponin 3, acidic,Calponin, acidic isoform,Calpo…
DPOLB_MOUSE	10090.ENSMUSP00000033938	DNA polymerase beta; Repair polymerase that plays a key role in base-excision repair. Has 5'-deoxyribose-5-phosphate lyase (dRP lyase) activity that removes the 5' sugar phosphate and also acts as a DNA polymerase that adds one nucleotide to the 3' end of the arising single-nucleotide gap. Conducts 'gap-filling' DNA synthesis in a stepwise distributive fashion rather than in a processive fashion …	https://smart.embl.de/smart/DDvec.cgi?smart=335:HhH1(57|76)+HhH1(98|117)+	18970,2.7.7.7,4.2.99.-,A0A1B0GT62,A430088C08Rik,AAH06681.1,AAH60998.1,AAM49616.1,AC121835,AF513911,AK077127,AK146745,AK151436,BAC36630.1,BAE27405.1,BAE30399.1,BC006681,BC060998,CCDS22181.1,CHEMBL4565,DNA polymerase beta,DPOLB_MOUSE,EC 2.7.7.7,EC 4.2.99.-,ENSMUSG00000031536,ENSMUSP00000033938,ENSMUSP00000148216,ENSMUST00000033938,ENSMUST00000033938.6,ENSMUST00000210950,ENSMUST00000210950.1,MGI:977…
DYST_MOUSE	10090.ENSMUSP00000138308	Dystonin; Cytoskeletal linker protein. Acts as an integrator of intermediate filaments, actin and microtubule cytoskeleton networks. Required for anchoring either intermediate filaments to the actin cytoskeleton in neural and muscle cells or keratin-containing intermediate filaments to hemidesmosomes in epithelial cells. The proteins may self-aggregate to form filaments or a two-dimensional mesh.…	https://smart.embl.de/smart/DDvec.cgi?smart=7717:TRANS(13|35)+CH(215|314)+CH(331|428)+SPEC(780|877)+SPEC(880|980)+SPEC(1470|1599)+SPEC(1617|1716)+PLEC(1715|1759)+PLEC(1760|1797)+PLEC(1835|1872)+PLEC(1873|1910)+PLEC(1913|1948)+PLEC(1949|1986)+PLEC(1989|2024)+PLEC(2025|2062)+PLEC(2064|2100)+SPEC(3499|3605)+SPEC(3747|3856)+SPEC(4030|4149)+SPEC(4156|4262)+SPEC(4269|4368)+SPEC(4378|4477)+SPEC(4625|473…	13518,2310001O04Rik,2IAK,A0A087WPR7,A0A087WRB8,A0A087WSP0,A0A0A6YX28,A0A0A6YXR1,A0A1D5RLZ3,A830042E19Rik,AAC52230.1,AAC52231.1,AAD22959.1,AAK83382.1,AAK83383.1,AAK83384.1,AAY46942.1,AB085694,ABF00406.1,AC123072,AC124386,AC127433,AF115383,AF396877,AF396878,AF396879,AK037206,AK051626,AW554249,BAB93448.1,BAC29753.1,BAC34695.1,BP230,BPA,BPAG1,BPAG1-n,Bpag,Bpag1,Bullous pemphigoid antigen 1,CCDS35534.…
E9Q0F0_MOUSE	10090.ENSMUSP00000126197	Keratin 78; Belongs to the intermediate filament family.	https://smart.embl.de/smart/DDvec.cgi?smart=1068:Pfam_Keratin_2_head(2|101)+Filament(104|417)+	2310030B04Rik,332131,AC139844,CCDS49736.1,E9Q0F0,E9Q0F0_MOUSE,ENSMUSG00000050463,ENSMUSP00000062188,ENSMUSP00000126197,ENSMUST00000062260,ENSMUST00000164932,ENSMUST00000164932.2,Kb40,Keratin 78,Krt78,Krt78-201,MGI:1917529,NM_212487,NM_212487.4,NP_997652,NP_997652.4,R-MMU-1266738,R-MMU-6805567,R-MMU-6809371,Type II keratin, basic,UPI00014F7B8C,XM_006521114,XM_006521114.3,XM_011245680,XM_011245680.…
EHBP1_MOUSE	10090.ENSMUSP00000105191	EH domain-binding protein 1; May play a role in actin reorganization. Links clathrin- mediated endocytosis to the actin cytoskeleton. May act as Rab effector protein and play a role in vesicle trafficking (By similarity). Required for perinuclear sorting and insulin-regulated recycling of SLC2A4/GLUT4 in adipocytes.	https://smart.embl.de/smart/DDvec.cgi?smart=1231:Pfam_NT-C2(12|165)+CH(455|553)+DUF3585(1068|1212)+	216565,AAL24806.1,AF424697,AK173055,AL669858,AL731860,AL732397,BAD32333.1,CCDS24469.1,CCDS56762.1,E9QMJ9,EH domain binding protein 1,EH domain-binding protein 1,EHBP1_MOUSE,ENSMUSG00000042302,ENSMUSP00000037489,ENSMUSP00000090965,ENSMUSP00000105191,ENSMUSP00000118583,ENSMUSP00000136697,ENSMUST00000045167,ENSMUST00000045167.10,ENSMUST00000093276,ENSMUST00000109563,ENSMUST00000109563.8,ENSMUST00000…
ENSA_MOUSE	10090.ENSMUSP00000051799	Alpha-endosulfine; Protein phosphatase inhibitor that specifically inhibits protein phosphatase 2A (PP2A) during mitosis. When phosphorylated at Ser-67 during mitosis, specifically interacts with PPP2R2D (PR55-delta) and inhibits its activity, leading to inactivation of PP2A, an essential condition to keep cyclin-B1-CDK1 activity high during M phase. Also acts as a stimulator of insulin secretion…	https://smart.embl.de/smart/DDvec.cgi?smart=121:Pfam_Endosulfine(11|114)+	1700020C18Rik,2610007F17Rik,56205,AAH58802.1,AAH59724.1,AI451924,AJ005985,AK006149,AK011334,AK019170,AK149726,AK161290,ARPP-19e,Alpha-endosulfine,BAB24433.1,BAB27552.1,BAB31584.1,BAE29049.1,BAE36298.1,BC058802,BC059724,CAA06799.1,CCDS17617.1,CCDS50993.1,CH466620,EDL38827.1,ENSA_MOUSE,ENSMUSG00000038619,ENSMUSP00000045937,ENSMUSP00000051799,ENSMUSP00000088301,ENSMUST00000037983,ENSMUST00000037983.…
FKBP9_MOUSE	10090.ENSMUSP00000031795	Peptidyl-prolyl cis-trans isomerase FKBP9; PPIases accelerate the folding of proteins during protein synthesis.	https://smart.embl.de/smart/DDvec.cgi?smart=570:SIGNAL(1|24)+Pfam_FKBP_C(47|139)+Pfam_FKBP_C(159|251)+Pfam_FKBP_C(271|362)+Pfam_FKBP_C(382|474)+EFh(492|520)+EFh(537|565)+	1810014L23,27055,5.2.1.8,63 kDa FK506-binding protein,63 kDa FKBP,AAC72964.1,AAF79215.1,AAH26133.1,AAH43129.1,AF090334,AF279263,AK007499,AW549641,BAB25071.1,BC026133,BC043129,CCDS39494.1,EC 5.2.1.8,ENSMUSG00000029781,ENSMUSP00000031795,ENSMUST00000031795,ENSMUST00000031795.7,ENSMUST00000147159,ENSMUST00000147159.1,FK506 binding protein 9,FK506-binding protein 9,FK506-binding protein 9/10,FKBP-63,…
FUBP2_MOUSE	10090.ENSMUSP00000007814	Far upstream element-binding protein 2; Binds to the dendritic targeting element and may play a role in mRNA trafficking. Part of a ternary complex that binds to the downstream control sequence (DCS) of the pre-mRNA. Mediates exon inclusion in transcripts that are subject to tissue-specific alternative splicing. May interact with single-stranded DNA from the far-upstream element (FUSE). May activ…	https://smart.embl.de/smart/DDvec.cgi?smart=748:KH(144|214)+KH(233|305)+KH(322|392)+KH(424|497)+Pfam_DUF1897(610|636)+Pfam_DUF1897(666|688)+	16549,6330409F21Rik,A0A3B2W465,A0A3B2WCD8,AAH64454.1,AAI08415.1,AK156541,BAE33750.1,BC064454,BC108414,CCDS50157.1,CT571247,E9QKH3,ENSMUSG00000007670,ENSMUSP00000007814,ENSMUSP00000066416,ENSMUSP00000156463,ENSMUSP00000156771,ENSMUST00000007814,ENSMUST00000007814.9,ENSMUST00000065744,ENSMUST00000232759,ENSMUST00000232759.1,ENSMUST00000232765,ENSMUST00000232765.1,ENSMUST00000233246,ENSMUST000002332…
GCSH_MOUSE	10090.ENSMUSP00000037131	Glycine cleavage system H protein, mitochondrial; The glycine cleavage system catalyzes the degradation of glycine. The H protein (GCSH) shuttles the methylamine group of glycine from the P protein (GLDC) to the T protein (GCST) (By similarity). Belongs to the GcvH family.	https://smart.embl.de/smart/DDvec.cgi?smart=170:Pfam_GCV_H(48|168)+	1100001L02Rik,2EDG,5730591C18Rik,68133,AAH14745.1,AC162858,AK003788,AK019983,AK050373,BAB22996.2,BAB31951.1,BAC34217.1,BC014745,CCDS22696.1,CH466525,EDL11574.1,ENSMUSG00000034424,ENSMUSP00000037131,ENSMUST00000040484,ENSMUST00000040484.5,ENSMUST00000162548,ENSMUST00000162548.1,GCSH_MOUSE,Gcsh,Gcsh-201,Gcsh-202,Glycine cleavage system H protein,Glycine cleavage system H protein, mitochondrial,Lipo…
GGT7_MOUSE	10090.ENSMUSP00000029131	Glutathione hydrolase 7 heavy chain; Cleaves glutathione conjugates.	https://smart.embl.de/smart/DDvec.cgi?smart=662:TRANS(109|131)+Pfam_G_glu_transpept(154|655)+	1110017C11Rik,2.3.2.2,207182,3.4.19.13,6330563L03Rik,A2AQN1,A2AQN2,AAH05772.1,AAK56082.1,AAK56083.1,AF332053,AF332054,AK032051,AL844852,BAC27672.1,BC005772,CCDS16949.1,EC 2.3.2.2,EC 3.4.19.13,ENSMUSG00000027603,ENSMUSP00000029131,ENSMUSP00000086168,ENSMUSP00000120560,ENSMUSP00000135314,ENSMUST00000029131,ENSMUST00000029131.10,ENSMUST00000088789,ENSMUST00000138033,ENSMUST00000138033.7,ENSMUST00000…
GSK3A_MOUSE	10090.ENSMUSP00000071654	Glycogen synthase kinase-3 alpha; Constitutively active protein kinase that acts as a negative regulator in the hormonal control of glucose homeostasis, Wnt signaling and regulation of transcription factors and microtubules, by phosphorylating and inactivating glycogen synthase (GYS1 or GYS2), CTNNB1/beta-catenin, APC and AXIN1. Requires primed phosphorylation of the majority of its substrates. C…	https://smart.embl.de/smart/DDvec.cgi?smart=490:S_TKc(119|404)+	2.7.11.1,2.7.11.26,2700086H06Rik,606496,AAI11033.1,AC156992,BC111032,CCDS20976.1,CHEMBL2176843,D3Z7E5,EC 2.7.11.26,ENSMUSG00000057177,ENSMUSP00000071654,ENSMUSP00000104049,ENSMUST00000071739,ENSMUST00000071739.11,ENSMUST00000108411,ENSMUST00000108411.1,ENSMUST00000206654,ENSMUST00000206654.1,GSK-3 alpha,GSK3A_MOUSE,Glycogen synthase kinase 3 alpha,Glycogen synthase kinase-3 alpha,Gsk3a,Gsk3a-201,…
HMBX1_MOUSE	10090.ENSMUSP00000135448	Homeobox-containing protein 1; Binds directly to 5'-TTAGGG-3' repeats in telomeric DNA (By similarity). Associates with the telomerase complex at sites of active telomere processing and positively regulates telomere elongation (By similarity). Important for TERT binding to chromatin, indicating a role in recruitment of the telomerase complex to telomeres. Also plays a role in the alternative leng…	https://smart.embl.de/smart/DDvec.cgi?smart=420:Pfam_HNF-1_N(25|227)+HOX(267|344)+	219150,AAH02212.1,AAH51457.1,AC132602,AC141425,AI451877,AI604847,AK052729,AK089782,BAC35118.1,BAC40961.1,BC002212,BC051457,CCDS36955.1,CCDS84149.1,CCDS84150.1,CH466535,EDL36039.1,ENSMUSG00000021972,ENSMUSP00000022544,ENSMUSP00000055515,ENSMUSP00000066905,ENSMUSP00000134824,ENSMUSP00000135211,ENSMUSP00000135272,ENSMUSP00000135372,ENSMUSP00000135448,ENSMUSP00000135588,ENSMUSP00000135657,ENSMUST0000…
HNRPD_MOUSE	10090.ENSMUSP00000132735	Heterogeneous nuclear ribonucleoprotein D0; Binds with high affinity to RNA molecules that contain AU- rich elements (AREs) found within the 3'-UTR of many proto-oncogenes and cytokine mRNAs. Also binds to double- and single-stranded DNA sequences in a specific manner and functions a transcription factor. Each of the RNA-binding domains specifically can bind solely to a single-stranded non-monoto…	https://smart.embl.de/smart/DDvec.cgi?smart=355:Pfam_CBFNT(1|78)+RRM(98|170)+RRM(183|255)+	11991,A0A0G2JFL4,AAA64653.1,AAA64654.1,AAH11172.2,AAH49098.1,AC022062,AU-rich element RNA-binding protein 1,Auf1,BC011172,BC049098,CCDS39180.1,CCDS39181.1,CCDS39182.1,CCDS51571.1,CH466529,E9Q4W5,E9Q5B6,EDL20311.1,EDL20312.1,ENSMUSG00000000568,ENSMUSP00000000580,ENSMUSP00000019128,ENSMUSP00000072533,ENSMUSP00000078224,ENSMUSP00000108561,ENSMUSP00000125984,ENSMUSP00000127833,ENSMUSP00000129950,ENSM…
HP1B3_MOUSE	10090.ENSMUSP00000132614	Heterochromatin protein 1-binding protein 3; Component of heterochromatin that maintains heterochromatin integrity during G1/S progression and regulates the duration of G1 phase to critically influence cell proliferative capacity. May play a role in hypoxia-induced oncogenesis.	https://smart.embl.de/smart/DDvec.cgi?smart=554:H15(157|224)+H15(253|320)+H15(335|403)+	15441,A2AM62,A2AM63,A2AM64,A2AM65,A2AM68,A2AM69,A2AM70,AAH04053.1,AAH20024.1,AK004938,AK028181,AK043260,AK075725,AK161041,AK166161,AK169740,AL807249,AL929388,BAB23683.1,BAC25794.1,BAC31507.1,BAC35912.1,BAE36164.1,BAE38604.1,BAE41340.1,BC004053,BC020024,CAA67961.1,CAM18860.1,CAM18863.1,CCDS38927.1,CCDS51334.1,ENSMUSG00000028759,ENSMUSP00000030541,ENSMUSP00000095447,ENSMUSP00000101451,ENSMUSP000001…
IBP3_MOUSE	10090.ENSMUSP00000020702	Insulin-like growth factor-binding protein 3; IGF-binding proteins prolong the half-life of the IGFs and have been shown to either inhibit or stimulate the growth promoting effects of the IGFs on cell culture. They alter the interaction of IGFs with their cell surface receptors. Also exhibits IGF-independent antiproliferative and apoptotic effects mediated by its receptor TMEM219/IGFBP-3R.	https://smart.embl.de/smart/DDvec.cgi?smart=292:SIGNAL(1|27)+IB(38|118)+TY(238|290)+	16009,AAH58261.1,AI649005,AL607124,BC058261,CAA57271.1,CCDS24428.1,ENSMUSG00000020427,ENSMUSP00000020702,ENSMUSP00000131670,ENSMUST00000020702,ENSMUST00000020702.10,ENSMUST00000135887,ENSMUST00000135887.2,I31.952,IBP-3,IBP3_MOUSE,IGF-binding protein 3,IGFBP-3,IGgfbp3,Igfbp-3,Igfbp3,Igfbp3-201,Igfbp3-202,Insulin-like growth factor binding protein 3,Insulin-like growth factor-binding protein 3,MGI:…
ITB4_MOUSE	10090.ENSMUSP00000127604	Integrin beta-4; Integrin alpha-6/beta-4 is a receptor for laminin. It plays a critical structural role in the hemidesmosome of epithelial cells. Is required for the regulation of keratinocyte polarity and motility. ITGA6:ITGB4 binds to NRG1 (via EGF domain) and this binding is essential for NRG1-ERBB signaling. ITGA6:ITGB4 binds to IGF1 and this binding is essential for IGF1 signaling. ITGA6:ITG…	https://smart.embl.de/smart/DDvec.cgi?smart=1802:SIGNAL(1|28)+INB(38|457)+EGF_like(544|576)+Integrin_B_tail(628|712)+TRANS(737|756)+Calx_beta(980|1085)+FN3(1125|1203)+FN3(1218|1305)+FN3(1508|1589)+FN3(1621|1705)+	192897,A2A863,A2A864,A2A865,A2A866,AA407042,AAH06632.1,AAH25194.1,AAH59192.1,AL607108,AL645647,BC006632,BC025194,BC059192,C230078O20,CCDS36376.1,CD104,ENSMUSG00000020758,ENSMUSP00000021107,ENSMUSP00000070811,ENSMUSP00000102066,ENSMUSP00000102068,ENSMUSP00000102069,ENSMUSP00000127604,ENSMUST00000021107,ENSMUST00000021107.13,ENSMUST00000068981,ENSMUST00000068981.12,ENSMUST00000106458,ENSMUST0000010…
K1C13_MOUSE	10090.ENSMUSP00000007275	Keratin, type I cytoskeletal 13.	https://smart.embl.de/smart/DDvec.cgi?smart=437:Filament(95|407)+	16663,47 kDa cytokeratin,AAC52150.1,AAH60286.1,AK132640,BAE21276.1,BC060286,CAA27208.1,CAA37407.1,CCDS25409.1,CK-13,CK13,Cytokeratin-13,ENSMUSG00000044041,ENSMUSP00000007275,ENSMUSP00000103035,ENSMUST00000007275,ENSMUST00000007275.2,ENSMUST00000107412,ENSMUST00000128934,ENSMUST00000128934.1,ENSMUST00000134282,ENSMUST00000134282.1,K13,K1C13_MOUSE,Keratin 13,Keratin, type I cytoskeletal 13,Keratin-…
K1C42_MOUSE	10090.ENSMUSP00000017270	Keratin, type I cytoskeletal 42; Belongs to the intermediate filament family.	https://smart.embl.de/smart/DDvec.cgi?smart=452:Filament(93|404)+	2410039E07Rik,68239,A7MAW4,AAI12372.1,AAI48205.1,AAR22526.1,AL590873,AY459292,BC112371,BC148204,BK004025,CAM17782.1,CCDS25416.1,CK-42,Cytokeratin-42,DAA04491.1,ENSMUSG00000053654,ENSMUSP00000017270,ENSMUSP00000103029,ENSMUST00000017270,ENSMUST00000017270.7,ENSMUST00000107406,ENSMUST00000107406.1,K17n,K1C42_MOUSE,K42,Ka22,Keratin 42,Keratin, type I cytoskeletal 42,Keratin-17n,Keratin-42,Krt42,Krt4…
K2C1_MOUSE	10090.ENSMUSP00000023790	Keratin, type II cytoskeletal 1; May regulate the activity of kinases such as PKC and SRC via binding to integrin beta-1 (ITB1) and the receptor of activated protein C kinase 1 (RACK1). In complex with C1QBP is a high affinity receptor for kininogen-1/HMWK (By similarity); Belongs to the intermediate filament family.	https://smart.embl.de/smart/DDvec.cgi?smart=637:Pfam_Keratin_2_head(19|184)+Filament(187|500)+Pfam_Keratin_2_tail(501|633)+	16678,67 kDa cytokeratin,AAD05191.1,AAI17843.1,AAI17844.1,AK019521,BAB31776.1,BC117842,BC117843,CCDS37221.1,CK-1,Cytokeratin-1,ENSMUSG00000046834,ENSMUSP00000023790,ENSMUSP00000085314,ENSMUST00000023790,ENSMUST00000023790.4,ENSMUST00000087999,ENSMUST00000230798,ENSMUST00000230798.1,ENSMUST00000231047,ENSMUST00000231047.1,K1,K2C1_MOUSE,Keratin 1,Keratin, type II cytoskeletal 1,Keratin-1,Krt-2.1,Kr…
KAT3_MOUSE	10090.ENSMUSP00000101825	Kynurenine--oxoglutarate transaminase 3; Catalyzes the irreversible transamination of the L-tryptophan metabolite L-kynurenine to form kynurenic acid (KA). May catalyze the beta-elimination of S-conjugates and Se-conjugates of L- (seleno)cysteine, resulting in the cleavage of the C-S or C-Se bond (By similarity). Has transaminase activity towards L-kynurenine, tryptophan, phenylalanine, serine, c…	https://smart.embl.de/smart/DDvec.cgi?smart=455:Pfam_Aminotran_1_2(64|446)+	2.6.1.63,2.6.1.64,2.6.1.7,229905,2ZJG,3E2F,3E2Y,3E2Z,4.4.1.13,5VEP,5VEQ,5VER,A0A0G2JGE1,AAI31943.1,AAI32616.1,AAQ15190.1,AC115865,AF363737,AK049569,AK145623,BAC33817.1,BAE26546.1,BC131942,BC132615,CCDS17881.1,CCDS80040.1,Ccbl2,Cysteine-S-conjugate beta-lyase 2,D6RJ70,EC 2.6.1.64,EC 2.6.1.7,EC 4.4.1.13,ENSMUSG00000040213,ENSMUSP00000041675,ENSMUSP00000087578,ENSMUSP00000101824,ENSMUSP00000101825,E…
LTOR3_MOUSE	10090.ENSMUSP00000130811	Ragulator complex protein LAMTOR3; As part of the Ragulator complex it is involved in amino acid sensing and activation of mTORC1, a signaling complex promoting cell growth in response to growth factors, energy levels, and amino acids. Activated by amino acids through a mechanism involving the lysosomal V- ATPase, the Ragulator functions as a guanine nucleotide exchange factor activating the smal…	https://smart.embl.de/smart/DDvec.cgi?smart=124:MAPKK1_Int(3|121)+	1VET,1VEU,56692,A0A0G2JGQ3,AAC34591.1,AAH16417.1,AAH83155.1,AC146607,AF082526,AK088454,AK151432,AK162102,AW556229,BAC40361.1,BAE30395.1,BAE36726.1,BC016417,BC083155,CCDS51078.1,CH466531,CH466532,EDL12113.1,EDL12114.1,EDL12115.1,EDL12116.1,EDL16747.1,ENSMUSG00000091512,ENSMUSP00000130811,ENSMUSP00000142512,ENSMUSP00000143656,ENSMUST00000168345,ENSMUST00000168345.5,ENSMUST00000196632,ENSMUST0000019…
MLF2_MOUSE	10090.ENSMUSP00000135920	Myeloid leukemia factor 2.	https://smart.embl.de/smart/DDvec.cgi?smart=247:Pfam_Mlf1IP(10|198)+	30853,A0A0N4SVM2,A0A0N4SVX3,AAH03975.1,AC142254,AC164563,AI256856,AK143972,AU018944,BAE25640.1,BC003975,C77284,CCDS20538.1,ENSMUSG00000030120,ENSMUSP00000032214,ENSMUSP00000135920,ENSMUSP00000145163,ENSMUSP00000145283,ENSMUST00000032214,ENSMUST00000032214.13,ENSMUST00000180095,ENSMUST00000180095.3,ENSMUST00000203021,ENSMUST00000203021.2,ENSMUST00000203060,ENSMUST00000203060.1,ENSMUST00000203133,E…
MTX1_MOUSE	10090.ENSMUSP00000073261	Metaxin-1; Involved in transport of proteins into the mitochondrion. Essential for embryonic development.	https://smart.embl.de/smart/DDvec.cgi?smart=461:Pfam_GST_N_4(165|262)+Pfam_GST_C_6(318|381)+TRANS(416|438)+	17827,AC132327,AC161600,CCDS17494.2,D3YVW0,D3Z3F4,ENSMUSG00000064068,ENSMUSP00000073261,ENSMUSP00000113986,ENSMUSP00000114009,ENSMUSP00000119388,ENSMUSP00000128077,ENSMUSP00000133282,ENSMUSP00000133291,ENSMUSP00000133537,ENSMUSP00000133623,ENSMUSP00000133773,ENSMUSP00000133866,ENSMUSP00000134110,ENSMUSP00000134603,ENSMUST00000073572,ENSMUST00000073572.10,ENSMUST00000118964,ENSMUST00000118964.8,EN…
MYL4_MOUSE	10090.ENSMUSP00000102570	Myosin light chain 4; Regulatory light chain of myosin. Does not bind calcium.	http://smart.embl.de/smart/DDvec.cgi?smart=193:	17896,A2A6Q8,AAH48485.1,AK013098,AL603709,ALC1,AMLC,BAB28646.1,BC048485,CCDS25535.1,D6RFU4,ELC,ELC1a,ENSMUSG00000061086,ENSMUSP00000018800,ENSMUSP00000090207,ENSMUSP00000102569,ENSMUSP00000102570,ENSMUSP00000114345,ENSMUSP00000118284,ENSMUSP00000122748,ENSMUST00000018800,ENSMUST00000018800.8,ENSMUST00000092546,ENSMUST00000106956,ENSMUST00000106956.9,ENSMUST00000106957,ENSMUST00000106957.7,ENSMUST…
N4BP1_MOUSE	10090.ENSMUSP00000034074	NEDD4-binding protein 1; Inhibitor of the E3 ubiquitin-protein ligase ITCH. Acts by interacting with the second WW domain of ITCH, leading to compete with ITCH's substrates and impairing ubiquitination of substrates. Belongs to the N4BP1 family.	https://smart.embl.de/smart/DDvec.cgi?smart=893:Pfam_RNase_Zc3h12a(614|767)+	80750,AI481586,AK134934,AK147522,AK170714,AK172981,BAD32259.1,BAE22344.1,BAE27970.1,BAE41972.1,C81621,CCDS52625.1,ENSMUSG00000031652,ENSMUSP00000034074,ENSMUSP00000047009,ENSMUSP00000063437,ENSMUSP00000079657,ENSMUSP00000096132,ENSMUST00000034074,ENSMUST00000034074.7,ENSMUST00000040940,ENSMUST00000069031,ENSMUST00000080846,ENSMUST00000098530,ENSMUST00000209389,ENSMUST00000209389.1,ENSMUST00000210…
NEK9_MOUSE	10090.ENSMUSP00000049056	Serine/threonine-protein kinase Nek9; Pleiotropic regulator of mitotic progression, participating in the control of spindle dynamics and chromosome separation. Phosphorylates different histones, myelin basic protein, beta-casein, and BICD2. Phosphorylates histone H3 on serine and threonine residues and beta-casein on serine residues Important for G1/S transition and S phase progression. Phosphory…	https://smart.embl.de/smart/DDvec.cgi?smart=984:S_TKc(52|308)+Pfam_RCC1(389|441)+Pfam_RCC1(444|495)+Pfam_RCC1(499|547)+Pfam_RCC1_2(652|681)+	2.7.11.1,217718,5DE2,AAH24926.1,AAI17972.1,AAI17973.1,AJ489828,BC024926,BC117971,BC117972,C130021H08Rik,CAD34025.1,CCDS26057.1,CH466590,EC 2.7.11.1,EDL02865.1,ENSMUSG00000034290,ENSMUSP00000049056,ENSMUSP00000132869,ENSMUST00000040992,ENSMUST00000040992.7,ENSMUST00000163457,MGI:2387995,NEK9_MOUSE,NIMA (never in mitosis gene a)-related kinase 9,NM_145138,NM_145138.2,NP_660120,NP_660120.2,Nek9,Nek9…
NID1_MOUSE	10090.ENSMUSP00000005532	Nidogen-1; Sulfated glycoprotein widely distributed in basement membranes and tightly associated with laminin. Also binds to collagen IV and perlecan. It probably has a role in cell-extracellular matrix interactions.	https://smart.embl.de/smart/DDvec.cgi?smart=1245:SIGNAL(1|28)+NIDO(106|270)+EGF(387|424)+G2F(425|664)+EGF(669|707)+EGF_CA(708|749)+EGF(759|799)+EGF_CA(800|838)+TY(873|921)+LY(968|1010)+LY(1011|1053)+LY(1054|1098)+LY(1099|1141)+LY(1142|1181)+EGF(1209|1242)+	18073,1GL4,1H4U,1NPE,A630025O17,AAA77652.1,AAI31670.1,AH003206,AK041633,AK084876,AK144878,AK166779,BAC31014.1,BAC39300.1,BAE26114.1,BAE39014.1,BC131669,CAA32408.1,CAA32642.1,CAA58148.1,CCDS26244.1,ENSMUSG00000005397,ENSMUSP00000005532,ENSMUST00000005532,ENSMUST00000005532.8,ENSMUST00000222142,ENSMUST00000222142.1,ENSMUST00000222436,ENSMUST00000222436.1,Ent,Entactin,MGI:97342,NID-1,NID1_MOUSE,NM_0…
PLST_MOUSE	10090.ENSMUSP00000109692	Plastin-3; Actin-bundling protein.	https://smart.embl.de/smart/DDvec.cgi?smart=639:EFh(16|44)+EFh(56|84)+CH(125|237)+CH(269|385)+CH(408|513)+CH(529|634)+	102866,A0A1C7CYV0,AAH05459.1,AB182243,AI115446,AK160501,AL024105,AL805920,B1AX56,B1AX58,BAD23918.1,BAE35826.1,BC005459,CCDS30243.1,CCDS85786.1,CH466576,EDL29216.1,ENSMUSG00000016382,ENSMUSP00000033547,ENSMUSP00000109691,ENSMUSP00000109692,ENSMUSP00000109693,ENSMUSP00000109694,ENSMUSP00000109695,ENSMUSP00000118995,ENSMUST00000033547,ENSMUST00000033547.13,ENSMUST00000114057,ENSMUST00000114057.7,ENS…
PRCA1_MOUSE	10090.ENSMUSP00000086022	Protein PROCA1; Belongs to the PROCA1 family.	http://smart.embl.de/smart/DDvec.cgi?smart=220:	216974,4933404M19Rik,AL591070,B0QZF6,B0QZF7,CCDS36238.1,ENSMUSG00000044122,ENSMUSP00000050319,ENSMUSP00000086022,ENSMUSP00000098337,ENSMUSP00000103953,ENSMUST00000060539,ENSMUST00000060539.12,ENSMUST00000078099,ENSMUST00000078099.3,ENSMUST00000100774,ENSMUST00000108317,ENSMUST00000108317.2,ENSMUST00000124772,ENSMUST00000239287,F6V8V6,MGI:1918274,NM_001045516,NM_001045516.2,NM_001368876,NM_0013688…
Q8VF31_MOUSE	10090.ENSMUSP00000151187	Olfactory receptor.	https://smart.embl.de/smart/DDvec.cgi?smart=314:Pfam_7TM_GPCR_Srsx(34|296)+	258381,AAI19049.1,AAI20739.1,AAL61372.1,AAP70968.1,AC153378,AY073709,AY317568,BC119048,BC120738,CCDS20035.1,CH466533,EDL13573.1,ENSMUSG00000045514,ENSMUSP00000054887,ENSMUSP00000151187,ENSMUST00000051540,ENSMUST00000051540.4,ENSMUST00000216942,ENSMUST00000216942.1,GA_x6K02T2P3E9-6947292-6946348,MGI:3030294,MOR120-2,NM_146383,NM_146383.1,NP_666495,NP_666495.1,Olfactory receptor,Olfactory receptor …
Q91X36_MOUSE	10090.ENSMUSP00000000755	Sulfotransferase; Belongs to the sulfotransferase 1 family.	https://smart.embl.de/smart/DDvec.cgi?smart=291:Pfam_Sulfotransfer_3(111|212)+	2.8.2.-,57429,AAH12677.1,AC121819,AC163617,AK142243,BAE24992.1,BC012677,CCDS22749.1,D3Z6D1,D6RH78,ENSMUSG00000000739,ENSMUSP00000000755,ENSMUSP00000116815,ENSMUSP00000122415,ENSMUSP00000123501,ENSMUST00000000755,ENSMUST00000000755.14,ENSMUST00000122819,ENSMUST00000122819.7,ENSMUST00000126951,ENSMUST00000126951.1,ENSMUST00000137998,ENSMUST00000137998.1,ENSMUST00000146007,ENSMUST00000146007.1,ENSMU…
RS23_MOUSE	10090.ENSMUSP00000054490	40S ribosomal protein S23; Component of the ribosome, a large ribonucleoprotein complex responsible for the synthesis of proteins in the cell. The small ribosomal subunit (SSU) binds messenger RNAs (mRNAs) and translates the encoded message by selecting cognate aminoacyl-transfer RNA (tRNA) molecules. The large subunit (LSU) contains the ribosomal catalytic site termed the peptidyl transferase ce…	https://smart.embl.de/smart/DDvec.cgi?smart=143:Pfam_Ribosom_S12_S23(29|142)+	2410044J15Rik,40S ribosomal protein S23,66475,AAH02145.1,AAH54435.1,AAH78418.1,AK002573,AK010594,AK010608,AK012438,AK013720,AK050580,AK088085,AK166994,AK168587,BAB22198.1,BAB27050.1,BAB27058.1,BAB28238.1,BAB28969.1,BAC34329.1,BAC40136.1,BAE39173.1,BAE40456.1,BC002145,BC054435,BC078418,CCDS26674.1,ENSMUSG00000049517,ENSMUSP00000054490,ENSMUSP00000105167,ENSMUSP00000127055,ENSMUST00000051955,ENSMUS…
SMCA5_MOUSE	10090.ENSMUSP00000044361	SWI/SNF-related matrix-associated actin-dependent regulator of chromatin subfamily A member 5; Helicase that possesses intrinsic ATP-dependent nucleosome- remodeling activity. Complexes containing SMARCA5 are capable of forming ordered nucleosome arrays on chromatin; this may require intact histone H4 tails. Also required for replication of pericentric heterochromatin in S-phase specifically in c…	https://smart.embl.de/smart/DDvec.cgi?smart=1051:Pfam_DBINO(65|112)+DEXDc(175|367)+HELICc(512|596)+SANT(840|889)+SANT(942|1006)+	3.6.4.-,4933427E24Rik,93762,AAH21922.1,AAH53069.1,AAK52454.1,AAL25793.1,AF325921,AF375046,AK039811,AK052320,BAC30458.1,BAC34934.2,BC021922,BC053069,CCDS22442.1,D030040M08Rik,D330027N15Rik,EC 3.6.4.-,ENSMUSG00000031715,ENSMUSP00000044361,ENSMUST00000043359,ENSMUST00000043359.8,ENSMUST00000122807,ENSMUST00000122807.7,ENSMUST00000140110,ENSMUST00000140110.1,ENSMUST00000142470,ENSMUST00000142470.1,EN…
STIP1_MOUSE	10090.ENSMUSP00000025918	Stress-induced-phosphoprotein 1; Acts as a co-chaperone for HSP90AA1. Mediates the association of the molecular chaperones HSPA8/HSC70 and HSP90.	https://smart.embl.de/smart/DDvec.cgi?smart=543:TPR(4|37)+TPR(38|71)+TPR(72|105)+STI1(130|169)+TPR(225|258)+TPR(259|292)+TPR(300|333)+TPR(360|393)+TPR(394|427)+TPR(428|461)+STI1(492|531)+	20867,AAC53267.1,AAH03794.1,AK075988,AK088494,AK149493,AK161645,AK167273,BAC36100.1,BAC40389.1,BAE28916.1,BAE36509.1,BAE39385.1,BC003794,CCDS37901.1,ENSMUSG00000024966,ENSMUSP00000025918,ENSMUST00000025918,ENSMUST00000025918.7,Hop,Hsc70/Hsp90-organizing protein,Hsp70/Hsp90 organizing protein,IEF SSP 3521,MGI:109130,NM_016737,NM_016737.2,NP_058017,NP_058017.1,Q3TT16,Q60864,Q8BPH3,Q99L66,R-MMU-2262…
T11L2_MOUSE	10090.ENSMUSP00000020223	T-complex protein 11-like protein 2; Belongs to the TCP11 family.	https://smart.embl.de/smart/DDvec.cgi?smart=517:Pfam_Tcp11(77|498)+	216198,AAH29663.1,AK088802,AK146035,BAC40581.1,BAE26848.1,BC029663,CCDS36016.1,E430026E19Rik,ENSMUSG00000020034,ENSMUSP00000020223,ENSMUST00000020223,ENSMUST00000020223.7,ENSMUST00000160057,ENSMUST00000160057.1,ENSMUST00000162874,ENSMUST00000162874.1,MGI:2444679,NM_146008,NM_146008.2,NP_666120,NP_666120.1,Q8C2D5,Q8K1H7,T-complex 11 (mouse) like 2,T-complex protein 11-like protein 2,T11L2_MOUSE,Tc…
T22D4_MOUSE	10090.ENSMUSP00000098108	TSC22 domain family protein 4; Transcriptional repressor; Belongs to the TSC-22/Dip/Bun family.	https://smart.embl.de/smart/DDvec.cgi?smart=509:Pfam_DUF4703(319|509)+	0610009M14Rik,1700023B23Rik,78829,AAG41219.1,AAH18544.1,AAH23761.1,AAI45722.1,AAI45724.1,AAK02018.1,AC125063,AF201286,AF315352,AI415410,AK006262,AK018735,AK143608,AK155712,BAB24489.1,BAB31377.1,BAE25460.1,BAE33397.1,BC018544,BC023761,BC145721,BC145723,CCDS19776.1,CCDS57393.1,CH466529,D3YZZ4,D3Z6V5,EDL19239.1,EDL19240.1,ENSMUSG00000029723,ENSMUSP00000031738,ENSMUSP00000050795,ENSMUSP00000098107,EN…
THYG_MOUSE	10090.ENSMUSP00000070239	Thyroglobulin; Acts as a substrate for the production of iodinated thyroid hormones thyroxine (T4) and triiodothyronine (T3) (By similarity). The synthesis of T3 and T4 involves iodination of selected tyrosine residues of TG/thyroglobulin followed by their oxidative coupling (By similarity). Following TG re-internalization and lysosomal-mediated proteolysis, T3 and T4 are released from the polype…	https://smart.embl.de/smart/DDvec.cgi?smart=2766:SIGNAL(1|20)+TY(50|97)+TY(118|165)+Pfam_Thyroglobulin_1(170|252)+TY(317|363)+TY(617|662)+TY(684|730)+TY(880|926)+TY(1029|1078)+TY(1106|1150)+TY(1167|1215)+Ephrin_rec_like(1464|1509)+TY(1519|1568)+Pfam_COesterase(2196|2717)+	21819,A6P7M8,AAB53204.1,AAC32268.1,AAC32269.1,AAI11468.1,AB332093,AC107859,AC157560,AC163443,AF076186,AF076187,BAF73614.1,BC111467,CCDS37091.1,CH466545,EDL29374.1,ENSMUSG00000053469,ENSMUSP00000070239,ENSMUSP00000126454,ENSMUSP00000128410,ENSMUSP00000129868,ENSMUSP00000155392,ENSMUST00000065916,ENSMUST00000065916.13,ENSMUST00000163495,ENSMUST00000163495.8,ENSMUST00000166403,ENSMUST00000166403.1,E…
VP13B_MOUSE	10090.ENSMUSP00000045490	Vacuolar protein sorting-associated protein 13B; May be involved in protein sorting in post Golgi membrane traffic; Belongs to the VPS13 family.	https://smart.embl.de/smart/DDvec.cgi?smart=3993:Pfam_Chorein_N(2|120)+Pfam_SHR-BD(2601|2693)+Pfam_VPS13_C(3539|3706)+	1810042B05Rik,2310042E16Rik,4732488H20,666173,A0A2I3BPN3,AC121598,AC122241,AC144772,AC157521,AC166356,AK122302,BAC65584.1,C330002D13Rik,C87206,CCDS49592.1,Coh1,Cohen syndrome protein 1 homolog,D230005K13,E9QKX5,ENSMUSG00000037646,ENSMUSP00000022887,ENSMUSP00000045490,ENSMUSP00000056296,ENSMUSP00000130737,ENSMUSP00000153856,ENSMUST00000022887,ENSMUST00000048646,ENSMUST00000048646.8,ENSMUST00000061…
VP26A_MOUSE	10090.ENSMUSP00000090130	Vacuolar protein sorting-associated protein 26A; Acts as component of the retromer cargo-selective complex (CSC). The CSC is believed to be the core functional component of retromer or respective retromer complex variants acting to prevent missorting of selected transmembrane cargo proteins into the lysosomal degradation pathway. The recruitment of the CSC to the endosomal membrane involves RAB7A…	https://smart.embl.de/smart/DDvec.cgi?smart=359:Pfam_Vps26(40|315)+	30930,4P2A,A0A1W2P7R7,A0A1W2P7Z9,AA407240,AAB22718.1,AAH07148.1,AC126428,AK028096,AK147989,AK150244,AK151360,AK159783,AK165853,AK167592,AK168213,AK168537,BAC25745.1,BAE28271.1,BAE29408.1,BAE30335.1,BAE35367.1,BAE38415.1,BAE39650.1,BAE40171.1,BAE40415.1,BC007148,CCDS35921.1,CCDS48579.1,ENSMUSG00000020078,ENSMUSP00000020272,ENSMUSP00000090129,ENSMUSP00000090130,ENSMUSP00000101087,ENSMUSP00000151774…
WEE2_MOUSE	10090.ENSMUSP00000038754	Wee1-like protein kinase 2; Oocyte-specific protein tyrosine kinase that phosphorylates and inhibits CDK1 and acts as a key regulator of meiosis during both prophase I and metaphase II. Required to maintain meiotic arrest in oocytes during the germinal vesicle (GV) stage, a long period of quiescence at dictyate prophase I, by phosphorylating CDK1 at 'Tyr-15', leading to inhibit CDK1 activity and …	https://smart.embl.de/smart/DDvec.cgi?smart=555:Pfam_Pkinase_Tyr(209|478)+	2.7.10.2,2.7.11.1,381759,A0A0J9YVE7,AAH52883.1,AAH80784.1,AAY44075.1,AC153728,AC155653,AK139573,AK143336,AK163344,BAE24069.1,BAE25345.1,BAE37310.1,BC052883,BC080784,CCDS20029.1,D3Z4B4,DQ011691,EC 2.7.11.1,ENSMUSG00000037159,ENSMUSP00000038754,ENSMUSP00000122678,ENSMUSP00000144628,ENSMUST00000038907,ENSMUST00000038907.8,ENSMUST00000141490,ENSMUST00000141490.1,ENSMUST00000202464,ENSMUST00000202464.…
XPO1_MOUSE	10090.ENSMUSP00000099933	Exportin-1; Mediates the nuclear export of cellular proteins (cargos) bearing a leucine-rich nuclear export signal (NES) and of RNAs. In the nucleus, in association with RANBP3, binds cooperatively to the NES on its target protein and to the GTPase Ran in its active GTP-bound form. Docking of this complex to the nuclear pore complex (NPC) is mediated through binding to nucleoporins. Upon transit …	https://smart.embl.de/smart/DDvec.cgi?smart=1071:IBN_N(46|112)+Pfam_Xpo1(123|268)+CRM1_C(709|1027)+	103573,3GJX,3NBY,3NBZ,3NC0,3NC1,A2AKT6,AA420417,AAH62912.1,AL772359,BC062912,CCDS24475.1,Chromosome region maintenance 1 protein homolog,Crm1,ENSMUSG00000020290,ENSMUSP00000020538,ENSMUSP00000099933,ENSMUSP00000099934,ENSMUSP00000105175,ENSMUSP00000105178,ENSMUSP00000117846,ENSMUSP00000123634,ENSMUST00000020538,ENSMUST00000020538.12,ENSMUST00000102869,ENSMUST00000102869.7,ENSMUST00000102870,ENSMU…

## Sheet: Correlations_results
	Correlation	P_Value
HP1B3_MOUSE	0.944535	0.000409022
Q91X36_MOUSE	0.90938	0.00173629
Q3SYP5_MOUSE	-0.897865	0.0024637
A2A9L4_MOUSE	0.888276	0.0032008
XPO1_MOUSE	-0.875831	0.0043514
GSK3A_MOUSE	0.875582	0.00437679
CNN3_MOUSE	0.874718	0.00446563
A0A075B5N7_MOUSE	0.873785	0.00456279
DYST_MOUSE	0.871072	0.00485298
A2AJX4_MOUSE	-0.858919	0.00629828
F7CVJ5_MOUSE	0.854496	0.00688532
VP13B_MOUSE	0.85344	0.0070305
RS23_MOUSE	-0.84366	0.00846803
GCSH_MOUSE	-0.842225	0.00869356
IBP3_MOUSE	0.829935	0.0107815
ABCF3_MOUSE	-0.829867	0.0107938
Q8VF31_MOUSE	0.828574	0.0110305
EHBP1_MOUSE	0.824283	0.011839
K1C42_MOUSE	-0.822434	0.0121988
KAT3_MOUSE	0.799017	0.0173598
Q542U7_MOUSE	-0.797868	0.017643
ARK72_MOUSE	0.796489	0.0179866
THYG_MOUSE	0.795051	0.0183493
NEK9_MOUSE	-0.791689	0.0192149
AT2B4_MOUSE	-0.790645	0.0194887
MYL4_MOUSE	-0.781001	0.0221343
DPOLB_MOUSE	-0.77958	0.0225419
PRCA1_MOUSE	0.777257	0.0232182
ENSA_MOUSE	0.774382	0.0240726
PLST_MOUSE	-0.75684	0.0297071
VP26A_MOUSE	-0.756677	0.0297627
HNRPD_MOUSE	-0.754052	0.0306704
CEP78_MOUSE	0.752834	0.0310974
BDP1_MOUSE	0.751906	0.0314249
MTX1_MOUSE	0.751147	0.0316945
LTOR3_MOUSE	0.747542	0.0329942
ACOX2_MOUSE	0.747501	0.0330092
NID1_MOUSE	-0.745509	0.0337412
ITB4_MOUSE	0.745479	0.0337521
A2A4E2_MOUSE	0.745392	0.0337843
SMCA5_MOUSE	0.745153	0.0338729
D3Z6C4_MOUSE	0.74291	0.0347111
A1AG2_MOUSE	-0.74006	0.0357942
E9Q0F0_MOUSE	-0.739936	0.0358419
K1C13_MOUSE	-0.737405	0.0368214
CS052_MOUSE	-0.73665	0.037117
GGT7_MOUSE	0.736526	0.0371656
A0A0A6YXI5_MOUSE	-0.729537	0.0399708
ADH7_MOUSE	0.727784	0.0406941
T22D4_MOUSE	-0.727619	0.0407624
WEE2_MOUSE	-0.727489	0.0408165
N4BP1_MOUSE	-0.724797	0.0419443
HMBX1_MOUSE	-0.724036	0.0422664
F6PZI9_MOUSE	0.723844	0.042348
STIP1_MOUSE	0.723659	0.0424266
K2C1_MOUSE	-0.716405	0.0455807
FKBP9_MOUSE	-0.71338	0.0469367
CLMN_MOUSE	0.713187	0.0470242
T11L2_MOUSE	0.712875	0.0471655
MLF2_MOUSE	-0.711752	0.0476764
FUBP2_MOUSE	0.708615	0.0491212
O35452_MOUSE	-0.706688	0.0500219
PLAP_MOUSE	0.704031	0.0512794
LARP1_MOUSE	-0.701897	0.0523034
ACTBL_MOUSE	0.697345	0.054528
L2HDH_MOUSE	-0.696924	0.0547368
CP096_MOUSE	0.694199	0.0560979
CLPX_MOUSE	0.693693	0.0563529
TPR_MOUSE	0.688913	0.0587958
TOPZ1_MOUSE	0.688506	0.0590072
Q5M8R8_MOUSE	-0.687922	0.0593103
NAA25_MOUSE	0.687741	0.0594046
IF4H_MOUSE	0.683811	0.061472
OXSM_MOUSE	0.683216	0.0617889
RAB18_MOUSE	-0.682248	0.0623062
FPRP_MOUSE	0.681021	0.0629656
KRT82_MOUSE	0.678997	0.0640622
IMDH2_MOUSE	-0.678926	0.0641013
CTGE5_MOUSE	0.678728	0.064209
TRYB1_MOUSE	0.678695	0.0642268
CPNS1_MOUSE	-0.677385	0.0649441
UBR1_MOUSE	0.67647	0.0654476
K22O_MOUSE	-0.676444	0.0654617
G3X9Q1_MOUSE	-0.676312	0.0655347
RALA_MOUSE	0.676106	0.0656485
NPC2_MOUSE	-0.67497	0.0662781
COG4_MOUSE	0.674318	0.066641
GANC_MOUSE	-0.67424	0.0666844
ALS2_MOUSE	0.67344	0.0671317
BZW2_MOUSE	0.673389	0.0671598
K1H1_MOUSE	0.673017	0.0673684
RN213_MOUSE	0.671729	0.0680935
TMC5_MOUSE	0.670644	0.0687079
DESP_MOUSE	-0.670444	0.0688217
MTF2_MOUSE	-0.669732	0.0692269
ITA7_MOUSE	-0.669445	0.0693906
HUTI_MOUSE	0.668312	0.0700393
CTSR2_MOUSE	0.668251	0.0700745
SPRY4_MOUSE	0.667194	0.0706826
IGHA_MOUSE	-0.666614	0.0710181
MANF_MOUSE	-0.665225	0.0718249
FA64A_MOUSE	0.663511	0.072828
TOM6_MOUSE	0.662654	0.0733323
ASPC1_MOUSE	0.662529	0.0734061
Q3TY95_MOUSE	0.662429	0.073465
KAP0_MOUSE	-0.662365	0.0735025
KIF28_MOUSE	0.66236	0.0735058
E9Q7G0_MOUSE	0.661605	0.0739528
MCU_MOUSE	0.660812	0.0744232
FBX28_MOUSE	-0.660321	0.0747162
TMC2_MOUSE	0.660222	0.0747749
E9Q5W2_MOUSE	0.658352	0.0758956
AP2A2_MOUSE	-0.657169	0.0766098
RBBP4_MOUSE	-0.655203	0.0778049
CH082_MOUSE	-0.652842	0.0792543
K2C1B_MOUSE	-0.6509	0.0804585
E9PY39_MOUSE	-0.650126	0.0809413
RAB15_MOUSE	0.650014	0.0810118
DNJC8_MOUSE	-0.649047	0.0816173
FIS1_MOUSE	0.648748	0.0818057
UBP47_MOUSE	-0.648284	0.0820978
G3X9K7_MOUSE	-0.648156	0.0821783
OCAD1_MOUSE	-0.648003	0.0822746
F173B_MOUSE	0.647986	0.0822853
SPKAP_MOUSE	0.64677	0.0830551
ADRM1_MOUSE	0.645336	0.0839675
G8JL40_MOUSE	0.644403	0.0845643
SCPDL_MOUSE	0.643812	0.0849438
E9Q3P4_MOUSE	0.641667	0.0863288
AKA12_MOUSE	-0.641594	0.0863766
A2A4Q0_MOUSE	-0.641503	0.0864354
RS24_MOUSE	-0.641399	0.0865034
UBA3_MOUSE	-0.641336	0.0865441
STX4_MOUSE	-0.640036	0.0873912
MAP4_MOUSE	-0.639393	0.087812
GTR5_MOUSE	0.638406	0.0884598
SETBP_MOUSE	0.637299	0.0891901
E9PYB0_MOUSE	-0.637228	0.0892373
OPA1_MOUSE	0.634207	0.0912486
A0A0R4J0X5_MOUSE	0.633629	0.0916361
TXND5_MOUSE	0.633267	0.0918793
NALCN_MOUSE	0.630848	0.0935154
ZEP3_MOUSE	0.630118	0.0940116
BCAM_MOUSE	-0.629542	0.0944049
SAHH3_MOUSE	0.628275	0.0952733
Q8CC72_MOUSE	0.627575	0.0957548
PSMD7_MOUSE	-0.626365	0.0965905
S4R1S2_MOUSE	0.624474	0.0979044
DHSO_MOUSE	-0.62207	0.0995904
REEP5_MOUSE	0.621947	0.0996767
TBRG4_MOUSE	-0.61974	0.10124
J3QQ27_MOUSE	0.618907	0.101833
IF4A1_MOUSE	0.618833	0.101886
Q5BLK2_MOUSE	0.617979	0.102497
CCD86_MOUSE	0.617343	0.102953
RIC8A_MOUSE	-0.617253	0.103018
CUBN_MOUSE	0.615255	0.104459
RL35_MOUSE	-0.614102	0.105296
FLNB_MOUSE	-0.613835	0.10549
Q3UWL8_MOUSE	0.613331	0.105858
GNAS1_MOUSE	-0.612676	0.106336
ARP10_MOUSE	0.612048	0.106796
E9Q4K7_MOUSE	0.610814	0.107703
A3KGU7_MOUSE	-0.610473	0.107955
D3Z7W0_MOUSE	0.610207	0.108151
K1C10_MOUSE	-0.609277	0.108839
TBB5_MOUSE	-0.608707	0.109262
VP13C_MOUSE	0.608646	0.109308
IPKA_MOUSE	0.605827	0.111414
MSI2H_MOUSE	-0.605582	0.111598
PUR6_MOUSE	0.604313	0.112554
YBOX3_MOUSE	-0.604175	0.112659
Q8BGF0_MOUSE	-0.603349	0.113284
Q5NBZ3_MOUSE	-0.603089	0.113481
UBP2L_MOUSE	0.602878	0.113642
AMPH_MOUSE	0.602437	0.113977
K2C79_MOUSE	-0.602208	0.114152
TCPE_MOUSE	-0.601353	0.114803
PP2AA_MOUSE	0.601022	0.115057
ATG3_MOUSE	0.598003	0.117379
AEDO_MOUSE	-0.597305	0.11792
E9PWM3_MOUSE	0.595156	0.119594
EMC6_MOUSE	-0.594442	0.120153
RB6I2_MOUSE	0.593557	0.120848
SYPL1_MOUSE	0.592784	0.121457
RASM_MOUSE	0.592678	0.121541
A0A087WQ68_MOUSE	0.591314	0.122619
A0MNP4_MOUSE	0.587853	0.125381
PLAK_MOUSE	-0.587016	0.126055
RAB5A_MOUSE	-0.58574	0.127085
XIRP2_MOUSE	-0.585504	0.127276
CGNL1_MOUSE	0.583378	0.129004
MRO2B_MOUSE	0.582985	0.129325
H2AW_MOUSE	-0.582777	0.129495
RL7A_MOUSE	-0.582385	0.129815
JAM3_MOUSE	0.582092	0.130056
RAB7B_MOUSE	0.581243	0.130753
E9Q7G1_MOUSE	0.580979	0.13097
Q0PD50_MOUSE	0.580141	0.13166
STRN3_MOUSE	0.579971	0.1318
SYNPO_MOUSE	-0.579844	0.131905
DCAF8_MOUSE	-0.579503	0.132188
F1142_MOUSE	-0.578963	0.132635
SORCN_MOUSE	-0.578713	0.132841
E9Q452_MOUSE	0.57779	0.133609
CAH2_MOUSE	-0.576383	0.134782
TMED9_MOUSE	-0.575856	0.135223
MYOF_MOUSE	0.575743	0.135318
PECR_MOUSE	0.575318	0.135674
PUM3_MOUSE	0.575309	0.135682
Q8BLW8_MOUSE	0.575167	0.135801
SALL1_MOUSE	0.575027	0.135919
B2RRW5_MOUSE	0.574361	0.136479
PSMD4_MOUSE	-0.57414	0.136665
TRIA1_MOUSE	-0.573976	0.136803
CHMP5_MOUSE	0.572231	0.138278
CAPR1_MOUSE	0.571986	0.138487
EIF3A_MOUSE	0.571739	0.138696
Q78TU8_MOUSE	0.568467	0.141491
KANL1_MOUSE	0.567969	0.141919
ITA6_MOUSE	-0.566972	0.142778
Q4VAE6_MOUSE	-0.566819	0.142911
K1C14_MOUSE	-0.566645	0.143061
CTL2_MOUSE	0.565128	0.144375
TSN11_MOUSE	-0.563499	0.145794
TEBP_MOUSE	0.562673	0.146516
ANXA4_MOUSE	-0.562668	0.146521
TRNK1_MOUSE	0.561886	0.147206
HEMH_MOUSE	-0.561458	0.147582
ITIH2_MOUSE	-0.560786	0.148174
ANXA2_MOUSE	-0.560725	0.148228
HSPB1_MOUSE	-0.560188	0.148702
SND1_MOUSE	0.5598	0.149044
GPTC4_MOUSE	0.558599	0.150108
CLIC4_MOUSE	-0.555557	0.152821
GANAB_MOUSE	-0.555461	0.152907
NRIF2_MOUSE	0.555147	0.153189
Q5M9P1_MOUSE	-0.554914	0.153398
E9QLJ0_MOUSE	-0.554116	0.154116
AOFB_MOUSE	0.553726	0.154466
ENTP5_MOUSE	0.553399	0.154762
LRRF1_MOUSE	0.552316	0.155741
RBBP7_MOUSE	0.550678	0.157228
GHITM_MOUSE	-0.550301	0.157571
KV2A7_MOUSE	-0.54931	0.158476
EI3JB_MOUSE	0.548411	0.159298
LAMA4_MOUSE	-0.547071	0.160529
TPPP3_MOUSE	-0.546929	0.160661
IGHG3_MOUSE	-0.54674	0.160834
NAR3_MOUSE	-0.54674	0.160835
Q3U2G2_MOUSE	-0.546711	0.160861
PLCC_MOUSE	-0.546618	0.160947
CTNB1_MOUSE	-0.545724	0.161773
PCKGC_MOUSE	0.545092	0.162357
A3KG49_MOUSE	0.543793	0.163563
Q54AE3_MOUSE	-0.543642	0.163703
TBC9B_MOUSE	0.543521	0.163816
FKBP5_MOUSE	0.542824	0.164466
ARL8B_MOUSE	-0.542675	0.164604
V9GXT6_MOUSE	0.541427	0.165772
XYLT1_MOUSE	0.540974	0.166197
B2RTM0_MOUSE	-0.540504	0.166637
G3UXI6_MOUSE	0.540035	0.167078
CBR3_MOUSE	-0.539762	0.167335
VAMP5_MOUSE	-0.539223	0.167843
CX038_MOUSE	-0.539166	0.167897
Q05CI8_MOUSE	0.538541	0.168487
BAG2_MOUSE	0.538461	0.168563
UBF1_MOUSE	0.537982	0.169016
BOLA1_MOUSE	-0.537633	0.169347
TM38B_MOUSE	0.536903	0.170039
DISC1_MOUSE	0.535931	0.170963
LHX4_MOUSE	-0.534822	0.172022
PIPNB_MOUSE	0.533872	0.172931
PRAX_MOUSE	-0.533797	0.173003
SHE_MOUSE	0.533786	0.173014
PRP8_MOUSE	0.532388	0.174357
F262_MOUSE	0.532226	0.174513
CO4B_MOUSE	-0.53122	0.175483
GCC1_MOUSE	0.531178	0.175524
Q8BS54_MOUSE	0.531088	0.17561
E9Q9I2_MOUSE	0.530744	0.175943
TITIN_MOUSE	0.530133	0.176535
D3Z2K3_MOUSE	0.528734	0.177894
A0A087WNT1_MOUSE	-0.528432	0.178187
DNM1L_MOUSE	0.52837	0.178249
NFL_MOUSE	-0.528055	0.178555
CCDC9_MOUSE	0.527909	0.178698
MCCA_MOUSE	0.527223	0.179367
IQCE_MOUSE	0.526237	0.180333
PPID_MOUSE	0.525963	0.180601
PREX2_MOUSE	-0.524766	0.181777
Q5M8Q0_MOUSE	0.523318	0.183206
F6TYB7_MOUSE	-0.523116	0.183406
RM14_MOUSE	-0.52228	0.184234
DDX4_MOUSE	-0.522108	0.184405
Q14AQ2_MOUSE	0.521936	0.184575
AL3A2_MOUSE	0.520984	0.185521
GBB2_MOUSE	-0.519633	0.186869
D6RFV2_MOUSE	0.519419	0.187083
IPYR2_MOUSE	0.518905	0.187597
Q3UK27_MOUSE	-0.518755	0.187747
A2AT70_MOUSE	0.517818	0.188687
B2RRZ7_MOUSE	0.516845	0.189665
D3YW03_MOUSE	0.51662	0.189892
Q542X9_MOUSE	-0.515896	0.190622
A0A087WR13_MOUSE	0.515751	0.190769
RL36_MOUSE	-0.515472	0.19105
A2A4P4_MOUSE	0.515238	0.191288
FITM1_MOUSE	0.514634	0.191899
SSRG_MOUSE	-0.514476	0.19206
E9Q624_MOUSE	0.513423	0.193128
BGH3_MOUSE	-0.511958	0.194621
M3K4_MOUSE	0.5117	0.194884
FA92B_MOUSE	-0.511244	0.195351
OGFD1_MOUSE	0.510424	0.196191
EIF3K_MOUSE	0.510382	0.196233
A0A0R4J1B0_MOUSE	0.510295	0.196322
KMT2A_MOUSE	0.509955	0.196672
HINT3_MOUSE	0.509843	0.196787
CBR4_MOUSE	0.509804	0.196827
UNC80_MOUSE	0.509722	0.196911
RHG01_MOUSE	-0.509423	0.197218
AAPK2_MOUSE	0.509347	0.197297
H10_MOUSE	-0.508399	0.198272
RL27A_MOUSE	-0.507739	0.198953
Q3TT94_MOUSE	0.50716	0.199552
FXRD1_MOUSE	0.506747	0.19998
E9QK82_MOUSE	-0.506209	0.200537
LTV1_MOUSE	0.506195	0.200551
BAG3_MOUSE	0.50589	0.200868
PTCD3_MOUSE	0.505719	0.201046
A2BFF7_MOUSE	0.504517	0.202296
PHOP1_MOUSE	-0.504201	0.202625
OGT1_MOUSE	-0.503683	0.203166
CLYBL_MOUSE	0.502804	0.204085
PEA15_MOUSE	-0.502798	0.204092
CFAH_MOUSE	0.502048	0.204878
MYO1A_MOUSE	-0.501916	0.205015
RS30_MOUSE	-0.50117	0.205799
Q541Z2_MOUSE	-0.500295	0.20672
ACAD9_MOUSE	0.499749	0.207297
Q3TBR2_MOUSE	-0.499695	0.207353
SAR1A_MOUSE	-0.499405	0.207659
EF1D_MOUSE	0.499361	0.207706
A8IP69_MOUSE	0.498626	0.208483
ERF3A_MOUSE	0.498151	0.208986
Q8BH30_MOUSE	0.498095	0.209046
TOIP1_MOUSE	-0.497426	0.209755
ARF5_MOUSE	0.497372	0.209813
MINT_MOUSE	0.497204	0.209991
B9EHD0_MOUSE	0.497097	0.210105
KIF11_MOUSE	0.496609	0.210624
F6XLV1_MOUSE	0.496586	0.210649
BPNT1_MOUSE	0.496234	0.211023
S27A1_MOUSE	-0.496231	0.211026
UB2D3_MOUSE	0.495758	0.211531
ARMC6_MOUSE	0.495434	0.211876
MIC13_MOUSE	-0.494683	0.212678
PGAM1_MOUSE	-0.494134	0.213267
CAN8_MOUSE	0.494132	0.213268
Q564D0_MOUSE	-0.494092	0.213311
MCA3_MOUSE	0.49305	0.214429
LMNA_MOUSE	-0.492367	0.215163
TIPRL_MOUSE	0.491967	0.215594
Q5BLJ9_MOUSE	-0.491853	0.215717
E9Q0A2_MOUSE	0.491354	0.216255
IGBP1_MOUSE	0.489886	0.217842
BTF3_MOUSE	-0.489683	0.218062
B2RSI0_MOUSE	0.489678	0.218067
Q3URC5_MOUSE	0.489562	0.218193
A1AG1_MOUSE	-0.489399	0.21837
PRS10_MOUSE	-0.489323	0.218452
FMOD_MOUSE	-0.488558	0.219283
AMPB_MOUSE	-0.488347	0.219512
MIA40_MOUSE	-0.487969	0.219923
MECP2_MOUSE	-0.487711	0.220204
Q3TC45_MOUSE	-0.486688	0.22132
E9PV66_MOUSE	-0.486029	0.22204
HSP7C_MOUSE	0.485805	0.222285
ABCF2_MOUSE	-0.485517	0.2226
KCY_MOUSE	-0.485375	0.222756
KLOTB_MOUSE	0.485226	0.222919
Q3TF37_MOUSE	0.485003	0.223163
GPX1_MOUSE	-0.484969	0.223201
PSMD5_MOUSE	0.484452	0.223768
CO6A2_MOUSE	-0.484423	0.2238
PARP1_MOUSE	0.484048	0.224212
SV2C_MOUSE	0.483689	0.224607
KSR1_MOUSE	0.483213	0.22513
PPTC7_MOUSE	-0.482964	0.225405
MBP_MOUSE	-0.482951	0.22542
F8VQ70_MOUSE	0.482836	0.225546
XIRP1_MOUSE	0.481666	0.226839
IF5A2_MOUSE	0.4816	0.226911
PSA7_MOUSE	-0.481452	0.227076
D3YYQ8_MOUSE	0.481449	0.227079
E9Q035_MOUSE	-0.480956	0.227624
LIN7C_MOUSE	0.480421	0.228217
Q3UZR8_MOUSE	0.48038	0.228263
TNIK_MOUSE	0.480308	0.228343
CO3A1_MOUSE	0.479937	0.228754
VAV3_MOUSE	0.479693	0.229026
YMEL1_MOUSE	0.479001	0.229796
PRIO_MOUSE	-0.477943	0.230975
PSB6_MOUSE	-0.477316	0.231676
A0A0A0MQF6_MOUSE	0.477249	0.23175
Q5ND42_MOUSE	0.477222	0.231781
MYPT2_MOUSE	0.477197	0.231808
H7BXC3_MOUSE	0.477111	0.231905
Q9JLI2_MOUSE	0.476725	0.232337
SBP1_MOUSE	-0.476619	0.232455
PPAC_MOUSE	0.476157	0.232973
RHG23_MOUSE	0.475274	0.233964
Q543S0_MOUSE	-0.475189	0.23406
Q5EBQ6_MOUSE	-0.475082	0.23418
Q5M9M0_MOUSE	0.474918	0.234364
MKL2_MOUSE	-0.47398	0.235421
BCAR3_MOUSE	0.473159	0.236346
ANO10_MOUSE	0.472831	0.236718
TBCA_MOUSE	0.470931	0.23887
HNRPK_MOUSE	-0.470836	0.238978
ODBB_MOUSE	0.47056	0.239291
FSIP2_MOUSE	-0.470485	0.239377
PPP5_MOUSE	0.470005	0.239923
MCM8_MOUSE	0.469698	0.240272
H2AY_MOUSE	-0.469428	0.24058
NFM_MOUSE	-0.468643	0.241476
AIP_MOUSE	-0.467968	0.242247
Q8BVP2_MOUSE	0.46754	0.242736
SEC63_MOUSE	-0.466739	0.243654
AL1A1_MOUSE	-0.466626	0.243784
B2RQQ8_MOUSE	0.466603	0.24381
CARL3_MOUSE	0.466286	0.244175
HIKES_MOUSE	0.465271	0.245341
CYBP_MOUSE	0.465188	0.245437
TEF_MOUSE	0.46511	0.245526
RS27L_MOUSE	-0.465009	0.245643
SPA3F_MOUSE	0.464777	0.245911
NAA15_MOUSE	0.464623	0.246088
T126A_MOUSE	0.464371	0.246378
RGCC_MOUSE	-0.464137	0.246648
RAD50_MOUSE	0.464069	0.246726
E0CX29_MOUSE	0.464023	0.24678
ILK_MOUSE	-0.463772	0.24707
ARG39_MOUSE	-0.463541	0.247336
F8WID5_MOUSE	0.463432	0.247462
MYH7B_MOUSE	0.463229	0.247697
SC31A_MOUSE	0.463204	0.247726
NU3M_MOUSE	-0.46315	0.247789
CD9_MOUSE	-0.462822	0.248168
NUD16_MOUSE	0.462789	0.248206
ASB15_MOUSE	-0.462531	0.248505
A0A077S9N1_MOUSE	-0.46197	0.249156
UFSP2_MOUSE	-0.461666	0.249508
IF4B_MOUSE	0.461633	0.249547
LAMB2_MOUSE	-0.461531	0.249666
G3UXF4_MOUSE	0.461405	0.249811
VATH_MOUSE	-0.460947	0.250343
AAKB2_MOUSE	-0.460945	0.250346
FIBG_MOUSE	0.460909	0.250389
KLH31_MOUSE	-0.460171	0.251247
A0A075B5P3_MOUSE	-0.459651	0.251854
RFT1_MOUSE	0.459342	0.252214
CAB39_MOUSE	0.45889	0.252742
DDAH1_MOUSE	-0.458525	0.253169
GELS_MOUSE	-0.45819	0.253561
MYLK_MOUSE	-0.45798	0.253806
D3YUT2_MOUSE	-0.456974	0.254985
MLTK_MOUSE	-0.456552	0.255481
PNCB_MOUSE	0.455394	0.256843
PYGL_MOUSE	-0.454875	0.257455
KPYM_MOUSE	0.454587	0.257795
BRE1B_MOUSE	0.454294	0.25814
ICAL_MOUSE	0.454197	0.258255
A2AP58_MOUSE	0.453884	0.258625
OSBP1_MOUSE	-0.453739	0.258796
Q3TRJ1_MOUSE	0.453221	0.25941
SC23A_MOUSE	-0.452811	0.259894
E9QAH2_MOUSE	0.45276	0.259955
AGRB3_MOUSE	0.452646	0.26009
DPYL2_MOUSE	-0.452357	0.260434
CAC1C_MOUSE	-0.45229	0.260512
EMC4_MOUSE	0.451386	0.261586
AUP1_MOUSE	-0.451336	0.261646
TRI31_MOUSE	0.451088	0.26194
PTMS_MOUSE	-0.450993	0.262053
GCDH_MOUSE	0.449325	0.264042
KCC2B_MOUSE	-0.448791	0.26468
RS9_MOUSE	-0.448541	0.26498
TRPM1_MOUSE	0.448382	0.265169
SPA3K_MOUSE	0.447789	0.26588
PGR1A_MOUSE	0.447694	0.265993
A0A087WQV1_MOUSE	-0.447492	0.266235
GNAI2_MOUSE	-0.447298	0.266468
PKN1_MOUSE	0.447264	0.26651
PDE8B_MOUSE	-0.44714	0.266658
SENP8_MOUSE	0.446886	0.266962
RCN2_MOUSE	-0.446863	0.26699
RBM10_MOUSE	0.446001	0.268027
Q149Z9_MOUSE	-0.445504	0.268625
PCBP2_MOUSE	-0.44526	0.268919
CRK_MOUSE	-0.444971	0.269268
LAP2B_MOUSE	-0.444795	0.26948
K2C73_MOUSE	-0.444616	0.269695
H2B3B_MOUSE	-0.444284	0.270097
A2A9X5_MOUSE	-0.442913	0.271755
RT23_MOUSE	-0.44261	0.272123
MIME_MOUSE	-0.442208	0.27261
CNNM1_MOUSE	0.441895	0.27299
VAT1_MOUSE	-0.441514	0.273453
HTSF1_MOUSE	-0.441508	0.27346
Q3UPA1_MOUSE	-0.441437	0.273546
CO6A1_MOUSE	-0.441094	0.273964
2A5E_MOUSE	-0.441064	0.273999
B9EHN0_MOUSE	0.44088	0.274224
SYNJ1_MOUSE	0.44082	0.274297
MCPT4_MOUSE	0.440563	0.274609
RANG_MOUSE	0.440492	0.274696
SMYD1_MOUSE	0.440478	0.274714
UB2V1_MOUSE	0.439901	0.275417
A6H667_MOUSE	0.439771	0.275575
TNNC2_MOUSE	0.439582	0.275806
MYP0_MOUSE	-0.438426	0.277219
MTCH1_MOUSE	-0.438236	0.277451
TTF2_MOUSE	-0.438216	0.277475
PDC6I_MOUSE	-0.43809	0.277629
UCHL1_MOUSE	-0.438065	0.27766
QKI_MOUSE	0.438027	0.277706
AKNA_MOUSE	0.437738	0.27806
B2RVP5_MOUSE	-0.437642	0.278178
D3Z7X0_MOUSE	-0.437574	0.278261
TOM40_MOUSE	0.437444	0.27842
ADHX_MOUSE	0.437126	0.278811
PRSR1_MOUSE	0.436231	0.27991
E9PWU4_MOUSE	-0.435742	0.280511
Q14AW8_MOUSE	-0.434884	0.281568
THOP1_MOUSE	0.434454	0.282099
CFA57_MOUSE	0.43429	0.282301
PEDF_MOUSE	-0.433531	0.283239
CCD43_MOUSE	0.433442	0.283349
CXL11_MOUSE	0.432573	0.284424
P20D2_MOUSE	0.432216	0.284867
1433S_MOUSE	0.431638	0.285584
A0A0R4J0I1_MOUSE	0.431519	0.285732
LYPA1_MOUSE	-0.431273	0.286038
SH3BG_MOUSE	0.431087	0.286269
TWF2_MOUSE	0.430414	0.287106
MVP_MOUSE	-0.430027	0.287587
GSTO2_MOUSE	0.42997	0.287658
F6VRF7_MOUSE	0.429707	0.287986
F6SBP3_MOUSE	0.429665	0.288039
B2RTL5_MOUSE	-0.4296	0.28812
SPSY_MOUSE	0.429025	0.288837
MYBPH_MOUSE	0.429019	0.288844
MLRV_MOUSE	0.428469	0.289531
PARVA_MOUSE	0.428347	0.289684
BRWD1_MOUSE	0.427979	0.290144
TBCB_MOUSE	0.427934	0.290201
UBL5_MOUSE	-0.42789	0.290255
MYL6B_MOUSE	0.427697	0.290496
PANK3_MOUSE	0.427256	0.291049
Q3UDP9_MOUSE	0.426776	0.291651
CF165_MOUSE	0.426132	0.29246
CLU_MOUSE	-0.426074	0.292532
NFS1_MOUSE	0.425912	0.292735
SYLM_MOUSE	0.425661	0.293051
CERU_MOUSE	-0.425437	0.293332
GLSK_MOUSE	0.425064	0.293802
CLIC1_MOUSE	-0.424258	0.294817
BRAC_MOUSE	0.424249	0.294828
COX3_MOUSE	-0.423998	0.295145
Q3UKA4_MOUSE	-0.423769	0.295433
Q5SVJ0_MOUSE	-0.423676	0.295551
SYIM_MOUSE	0.423319	0.296002
CCD25_MOUSE	-0.423162	0.296201
ENOB_MOUSE	0.4231	0.296279
F6RT34_MOUSE	-0.422948	0.296471
UBXN1_MOUSE	0.422312	0.297276
Q80ZP8_MOUSE	0.422193	0.297426
LATS2_MOUSE	0.422005	0.297664
NEXN_MOUSE	-0.421735	0.298007
ASGL1_MOUSE	0.421717	0.298029
Q9DCY1_MOUSE	-0.42101	0.298926
DDB1_MOUSE	0.42043	0.299662
SYCC_MOUSE	-0.420404	0.299696
CNNM2_MOUSE	0.419786	0.300481
COFA1_MOUSE	-0.419247	0.301167
DDAH2_MOUSE	-0.418984	0.301502
TBA8_MOUSE	0.418923	0.301581
DNJA1_MOUSE	-0.418903	0.301606
KCD12_MOUSE	0.418856	0.301666
CL18A_MOUSE	-0.418293	0.302384
KCNA5_MOUSE	0.418225	0.302471
BIEA_MOUSE	0.417933	0.302844
LDHA_MOUSE	0.417841	0.302961
DP13A_MOUSE	0.417832	0.302973
ADCY6_MOUSE	0.417559	0.303321
Q14C26_MOUSE	-0.417123	0.303878
MYOZ3_MOUSE	-0.417079	0.303935
H15_MOUSE	-0.416744	0.304364
PP12C_MOUSE	0.416642	0.304495
HELQ_MOUSE	0.416417	0.304783
CBX5_MOUSE	-0.415743	0.305647
PLXA4_MOUSE	0.415721	0.305675
LAMA3_MOUSE	-0.415611	0.305817
GON4L_MOUSE	0.415574	0.305864
UB2R2_MOUSE	-0.415145	0.306415
Q8BML9_MOUSE	-0.415092	0.306483
VATA_MOUSE	0.414998	0.306603
A0A0B4J1M3_MOUSE	-0.414845	0.3068
COA3_MOUSE	0.41482	0.306832
D3Z7H8_MOUSE	-0.414008	0.307876
HMGCL_MOUSE	0.413821	0.308117
RGS13_MOUSE	0.413283	0.30881
LEMD2_MOUSE	-0.413086	0.309064
CCD81_MOUSE	-0.412778	0.309462
MYPN_MOUSE	0.412148	0.310275
PELO_MOUSE	0.412041	0.310413
NFH_MOUSE	-0.41151	0.311101
E9Q0S6_MOUSE	-0.411191	0.311512
A0A0A6YW01_MOUSE	-0.411121	0.311604
COF2_MOUSE	0.410739	0.312098
HMDH_MOUSE	0.410157	0.312853
CHP1_MOUSE	-0.410103	0.312923
LAMA5_MOUSE	-0.409966	0.313101
Q545H3_MOUSE	0.409657	0.313502
H3BJS0_MOUSE	0.409557	0.313632
CD151_MOUSE	-0.409509	0.313694
WIPI2_MOUSE	0.408864	0.314532
MAAI_MOUSE	-0.408576	0.314907
Q5SZA3_MOUSE	-0.408258	0.315321
Q91V89_MOUSE	-0.407981	0.315682
E9Q3X0_MOUSE	0.407942	0.315733
OCAD2_MOUSE	0.40726	0.316622
ASPG_MOUSE	-0.407198	0.316703
PRR33_MOUSE	0.406956	0.317018
ELOB_MOUSE	0.406748	0.31729
KLC1_MOUSE	0.406682	0.317376
TBC31_MOUSE	0.406182	0.318029
OXSR1_MOUSE	-0.406166	0.31805
RUFY1_MOUSE	0.405901	0.318397
TRIML_MOUSE	0.404611	0.320086
K1C27_MOUSE	-0.404379	0.32039
ALDOC_MOUSE	0.403594	0.321422
QCR9_MOUSE	-0.403417	0.321654
CE152_MOUSE	0.403048	0.322139
PSMD3_MOUSE	0.40295	0.322268
POSTN_MOUSE	-0.402723	0.322566
ERP29_MOUSE	-0.402455	0.32292
FBN1_MOUSE	-0.402324	0.323092
CHM1A_MOUSE	-0.401877	0.323681
NACAM_MOUSE	0.401831	0.323741
SYNCI_MOUSE	0.401728	0.323877
AN33B_MOUSE	-0.401108	0.324696
Q8K1K2_MOUSE	0.401019	0.324813
H3BLC7_MOUSE	-0.400602	0.325364
UBP5_MOUSE	-0.400078	0.326057
COMT_MOUSE	0.399978	0.32619
LYRM1_MOUSE	0.399626	0.326655
FLNC_MOUSE	-0.399528	0.326785
ARPC5_MOUSE	-0.399157	0.327277
F198B_MOUSE	0.39887	0.327657
IMA5_MOUSE	0.398814	0.327731
RASEF_MOUSE	-0.39866	0.327935
PURA1_MOUSE	-0.398213	0.328528
UGPA_MOUSE	0.397988	0.328827
B2RUR3_MOUSE	0.396794	0.330415
SVIL_MOUSE	-0.396603	0.330668
MAG_MOUSE	-0.396566	0.330718
WN10B_MOUSE	0.396298	0.331075
SYNE2_MOUSE	-0.39596	0.331525
SODC_MOUSE	0.395776	0.331771
Q3UGC8_MOUSE	-0.395725	0.331839
ATX2_MOUSE	0.395565	0.332052
SYSC_MOUSE	0.395369	0.332314
IF5A1_MOUSE	0.395314	0.332387
E9Q616_MOUSE	-0.394649	0.333276
SELW_MOUSE	0.394238	0.333825
PCNT_MOUSE	0.394001	0.334142
RU17_MOUSE	0.393683	0.334567
UGGG1_MOUSE	-0.393661	0.334596
PSME3_MOUSE	-0.393657	0.334602
Q99LB4_MOUSE	-0.393347	0.335017
PLEK2_MOUSE	0.392467	0.336197
Q0PD21_MOUSE	0.392368	0.336331
MGDP1_MOUSE	0.392007	0.336815
TIM50_MOUSE	0.391783	0.337116
SCN2B_MOUSE	0.391624	0.337329
ITIH3_MOUSE	-0.391372	0.337668
ODBA_MOUSE	0.39113	0.337994
FXL14_MOUSE	0.391005	0.338162
A0A0A6YW72_MOUSE	-0.390927	0.338267
ARMT1_MOUSE	0.390607	0.338698
DC1L1_MOUSE	-0.3904	0.338976
NPTN_MOUSE	0.390357	0.339035
PPM1B_MOUSE	-0.389872	0.339688
AT2L2_MOUSE	-0.389501	0.340189
SNX12_MOUSE	0.389396	0.340331
F6SXM5_MOUSE	0.388871	0.341038
HS90B_MOUSE	0.388818	0.341111
Q543N3_MOUSE	-0.388216	0.341925
ABCE1_MOUSE	-0.387808	0.342476
V9GXF0_MOUSE	0.387308	0.343153
ANM5_MOUSE	0.387115	0.343415
MYH8_MOUSE	0.386929	0.343667
BRWD3_MOUSE	0.3866	0.344112
MARE1_MOUSE	-0.385828	0.34516
HS74L_MOUSE	0.385729	0.345296
LAMB1_MOUSE	-0.385406	0.345734
UBC9_MOUSE	0.38511	0.346136
Q3TUF3_MOUSE	-0.385062	0.346202
HNRPU_MOUSE	-0.384982	0.34631
PADI2_MOUSE	-0.384968	0.34633
TBC17_MOUSE	0.384431	0.34706
A2A817_MOUSE	0.3844	0.347103
EMB_MOUSE	0.384395	0.34711
MCTS1_MOUSE	0.38396	0.347702
JPH4_MOUSE	-0.383795	0.347928
Q9DCE9_MOUSE	-0.382374	0.349867
CP250_MOUSE	0.38237	0.349872
B1B0C7_MOUSE	-0.382151	0.350172
ARLY_MOUSE	0.382137	0.350192
UBA5_MOUSE	-0.381387	0.351217
UBP4_MOUSE	-0.381321	0.351308
F6Z0Z5_MOUSE	-0.381289	0.351351
AT2B1_MOUSE	-0.380686	0.352177
SYTC2_MOUSE	-0.380645	0.352234
E9Q152_MOUSE	-0.380276	0.35274
CCD65_MOUSE	0.380068	0.353025
DJB11_MOUSE	0.379752	0.353459
ABEC2_MOUSE	-0.379244	0.354157
ARC1A_MOUSE	0.378997	0.354496
CSN5_MOUSE	-0.37894	0.354575
KHDR1_MOUSE	0.378762	0.35482
D3Z316_MOUSE	0.378682	0.35493
HMGA1_MOUSE	0.378481	0.355207
XK_MOUSE	-0.377556	0.35648
SPTA1_MOUSE	-0.377344	0.356772
SEPT7_MOUSE	-0.377256	0.356895
RM27_MOUSE	-0.376959	0.357304
TBA1B_MOUSE	-0.376417	0.358052
SLMAP_MOUSE	-0.376135	0.358441
EHD1_MOUSE	-0.375968	0.358672
ABCD2_MOUSE	0.374872	0.360189
RT35_MOUSE	0.37385	0.361606
Q3T9Z2_MOUSE	0.373523	0.36206
Q3U4U6_MOUSE	0.373445	0.362168
HDGR3_MOUSE	-0.373199	0.362509
KGP1_MOUSE	-0.372951	0.362855
A0A0R4J1Q6_MOUSE	0.372794	0.363073
VAPB_MOUSE	0.372486	0.3635
AIMP2_MOUSE	0.372464	0.363531
RL11_MOUSE	-0.372373	0.363658
DDX49_MOUSE	0.372349	0.363691
RT22_MOUSE	0.37222	0.363871
EGLN1_MOUSE	0.371941	0.36426
ANXA1_MOUSE	-0.371467	0.364919
RT26_MOUSE	0.37133	0.36511
DDRGK_MOUSE	-0.371313	0.365134
A2RS96_MOUSE	-0.371205	0.365285
RL21_MOUSE	-0.37093	0.365668
RT09_MOUSE	0.370903	0.365705
Q542X7_MOUSE	0.370694	0.365996
TIF1B_MOUSE	-0.370627	0.36609
S10A6_MOUSE	-0.370564	0.366178
MOFA1_MOUSE	0.370558	0.366187
RS16_MOUSE	0.370399	0.366409
NTF2_MOUSE	0.369975	0.367001
MRCKA_MOUSE	0.36968	0.367412
SPTN1_MOUSE	-0.369576	0.367558
NOS1_MOUSE	0.369296	0.36795
KLC2_MOUSE	0.36911	0.368209
PSB5_MOUSE	0.368933	0.368457
PGM1_MOUSE	0.368353	0.36927
ELOA1_MOUSE	-0.368297	0.369348
ELAV1_MOUSE	0.367449	0.370537
HNRPM_MOUSE	0.367404	0.3706
Q91V77_MOUSE	0.367282	0.370771
RSMB_MOUSE	0.366451	0.371938
PGS1_MOUSE	-0.366301	0.372149
RL6_MOUSE	-0.366295	0.372158
IQGA1_MOUSE	-0.366267	0.372196
LYRM5_MOUSE	-0.365301	0.373556
MTM1_MOUSE	-0.365059	0.373896
SNX2_MOUSE	0.364588	0.37456
Q58EV5_MOUSE	-0.364323	0.374933
IF4A2_MOUSE	0.364282	0.374991
PSB1_MOUSE	-0.36428	0.374994
TCTP_MOUSE	0.36413	0.375206
Q3USD5_MOUSE	0.363937	0.375478
CENPV_MOUSE	-0.363929	0.37549
PSMD6_MOUSE	0.363771	0.375712
AINX_MOUSE	-0.363745	0.37575
PSB4_MOUSE	0.363687	0.375831
VINC_MOUSE	-0.36322	0.376491
EPIPL_MOUSE	-0.362958	0.376861
PRS6B_MOUSE	-0.362814	0.377065
ROA3_MOUSE	-0.362771	0.377125
J3QMI4_MOUSE	-0.362695	0.377233
GOGA4_MOUSE	0.362627	0.377329
PGP_MOUSE	-0.361795	0.378507
COCA1_MOUSE	-0.361389	0.379081
MYOM1_MOUSE	0.36067	0.380101
LANC2_MOUSE	0.360573	0.380239
BIN1_MOUSE	0.360514	0.380322
SH3K1_MOUSE	-0.360275	0.380662
CAD23_MOUSE	-0.36018	0.380797
DYN2_MOUSE	-0.360061	0.380966
AT1A1_MOUSE	-0.35973	0.381436
RTN4_MOUSE	-0.358573	0.383082
LBR_MOUSE	-0.35801	0.383884
ADAM2_MOUSE	0.357994	0.383907
PTBP1_MOUSE	-0.357992	0.38391
MYPC2_MOUSE	0.357734	0.384277
ALDR_MOUSE	0.357668	0.384372
ACSL3_MOUSE	0.357234	0.38499
Q3U6G1_MOUSE	-0.357174	0.385076
E9PV22_MOUSE	0.357155	0.385104
RT15_MOUSE	0.356391	0.386194
NUDC2_MOUSE	0.356373	0.38622
Q68FG2_MOUSE	0.356292	0.386335
6PGL_MOUSE	-0.356267	0.386371
ACTZ_MOUSE	0.356261	0.386381
UACA_MOUSE	-0.356249	0.386398
DPP3_MOUSE	0.356176	0.386501
A0A0G2JDZ8_MOUSE	0.356138	0.386557
TADBP_MOUSE	-0.355564	0.387377
CP131_MOUSE	-0.355556	0.387389
Q497E9_MOUSE	-0.355417	0.387587
APOA1_MOUSE	0.355354	0.387678
PEBB_MOUSE	0.355089	0.388056
H32_MOUSE	-0.354475	0.388936
NDUBB_MOUSE	0.354262	0.389242
SDF2_MOUSE	0.354112	0.389456
E9PUM4_MOUSE	-0.354061	0.38953
AKAP9_MOUSE	0.353252	0.390691
SYNC_MOUSE	-0.353001	0.391052
CUL3_MOUSE	0.35288	0.391225
Q4KML7_MOUSE	-0.352826	0.391303
Q3TM70_MOUSE	0.352418	0.39189
KCRB_MOUSE	-0.351853	0.392703
AN32E_MOUSE	-0.35174	0.392866
E9Q4P0_MOUSE	0.35134	0.393442
AR13B_MOUSE	-0.351243	0.393582
A0A0G2JFH2_MOUSE	-0.351154	0.39371
CNPY2_MOUSE	-0.351139	0.393731
AT2C1_MOUSE	0.350992	0.393943
UBE2T_MOUSE	0.350764	0.394271
NPL_MOUSE	0.350376	0.394831
UBE2N_MOUSE	0.3503	0.394941
Q5I0T8_MOUSE	-0.350038	0.39532
D3YUZ0_MOUSE	0.349898	0.395521
NLRC4_MOUSE	-0.349376	0.396276
ELMD2_MOUSE	-0.349128	0.396635
CUL4A_MOUSE	0.349013	0.396801
FHL3_MOUSE	0.348907	0.396953
NB5R3_MOUSE	-0.348772	0.397148
SYG_MOUSE	-0.348343	0.39777
CLC11_MOUSE	0.347654	0.398768
XBP1_MOUSE	0.347429	0.399094
DPOLL_MOUSE	0.347242	0.399365
Q497N2_MOUSE	0.347167	0.399473
TCPZ_MOUSE	-0.347148	0.399501
H14_MOUSE	-0.347064	0.399623
PTRF_MOUSE	-0.346996	0.399721
KLH41_MOUSE	0.346907	0.399851
SYFA_MOUSE	0.346826	0.399968
PFD6_MOUSE	0.34669	0.400166
E0CXQ2_MOUSE	-0.346645	0.400232
STBD1_MOUSE	0.346149	0.400952
AASD1_MOUSE	-0.345896	0.401319
GSH0_MOUSE	0.345761	0.401516
LZTS3_MOUSE	-0.345611	0.401734
H3BLD7_MOUSE	0.344983	0.402646
TRFL_MOUSE	0.344785	0.402934
FUBP1_MOUSE	0.344473	0.403389
K2C75_MOUSE	-0.344446	0.403428
B7ZNJ1_MOUSE	-0.344197	0.403791
B0QZL1_MOUSE	0.343916	0.4042
Q3UAP1_MOUSE	0.343752	0.404439
CN166_MOUSE	0.343106	0.405382
CASP4_MOUSE	0.342779	0.405859
Q545V3_MOUSE	0.342298	0.406563
PSA7L_MOUSE	-0.342037	0.406943
ISOC1_MOUSE	0.341973	0.407036
SEM6D_MOUSE	-0.341908	0.407132
HS12A_MOUSE	-0.341408	0.407863
CKAP4_MOUSE	-0.340443	0.409276
MKNK1_MOUSE	0.340321	0.409455
RL40_MOUSE	0.34028	0.409516
G3UYJ7_MOUSE	-0.340225	0.409597
KAPCA_MOUSE	0.3399	0.410073
Q8R2K3_MOUSE	0.33977	0.410264
RHOC_MOUSE	-0.339318	0.410926
CLCN1_MOUSE	-0.338273	0.412462
FBRL_MOUSE	-0.338135	0.412666
A2AEX8_MOUSE	-0.337986	0.412885
Q505L1_MOUSE	-0.337763	0.413213
TPM1_MOUSE	0.336149	0.41559
PURA_MOUSE	-0.33562	0.416371
SRSF2_MOUSE	-0.335126	0.4171
E9PX09_MOUSE	0.334321	0.41829
HINT1_MOUSE	0.334097	0.418623
ANX11_MOUSE	-0.334014	0.418745
F8VPN4_MOUSE	0.333878	0.418947
U3IP2_MOUSE	-0.333807	0.419051
D3Z722_MOUSE	0.333586	0.419379
HNRL2_MOUSE	0.333266	0.419853
PLSL_MOUSE	-0.33316	0.42001
SRA1_MOUSE	0.332973	0.420287
Q3U9X2_MOUSE	-0.332616	0.420816
POPD1_MOUSE	0.332466	0.421039
A0A087WS16_MOUSE	-0.331845	0.42196
ERI3_MOUSE	0.331555	0.422391
FUND2_MOUSE	0.331362	0.422678
UBP15_MOUSE	0.330751	0.423587
PGFS_MOUSE	0.330496	0.423966
SAC1_MOUSE	0.330445	0.424041
ALRF2_MOUSE	0.329929	0.424809
THOC4_MOUSE	0.329929	0.424809
ANM1_MOUSE	0.328859	0.426403
HSP72_MOUSE	0.328737	0.426586
Q543Z5_MOUSE	0.328236	0.427334
RL32_MOUSE	-0.327966	0.427737
TMM33_MOUSE	0.327951	0.427759
EFGM_MOUSE	-0.327344	0.428665
B3GLT_MOUSE	-0.327162	0.428937
RRAGD_MOUSE	-0.327031	0.429134
KS6A2_MOUSE	-0.326869	0.429377
POPD2_MOUSE	-0.326581	0.429807
B2MG_MOUSE	-0.326356	0.430143
OCTC_MOUSE	0.326015	0.430654
Q5M9K7_MOUSE	0.325854	0.430895
SDOS_MOUSE	-0.325817	0.43095
Q3ULF7_MOUSE	-0.325787	0.430996
H11_MOUSE	-0.325746	0.431057
NCLN_MOUSE	-0.325331	0.43168
B2RVN1_MOUSE	0.324934	0.432275
A0A087WP63_MOUSE	0.324751	0.432549
IMA4_MOUSE	0.324412	0.433058
HVM48_MOUSE	0.324086	0.433547
SUMO2_MOUSE	-0.323898	0.43383
H2B1C_MOUSE	-0.323361	0.434636
CENPJ_MOUSE	-0.323074	0.435068
ABCAD_MOUSE	0.322821	0.435448
D3YU50_MOUSE	-0.322709	0.435617
A2RS23_MOUSE	0.322054	0.436603
TCAL5_MOUSE	-0.321717	0.437111
XPP1_MOUSE	0.321203	0.437886
AP1M1_MOUSE	-0.321002	0.438189
PFKAM_MOUSE	0.320952	0.438264
F7D1I5_MOUSE	-0.320773	0.438535
CC151_MOUSE	0.320536	0.438892
SEPT2_MOUSE	-0.320062	0.439608
EAA1_MOUSE	0.319972	0.439744
AGK_MOUSE	0.319931	0.439806
FACE1_MOUSE	0.319819	0.439975
G3X8T9_MOUSE	-0.319519	0.440428
E9Q8N1_MOUSE	0.31881	0.4415
CT024_MOUSE	0.318775	0.441553
FRIH_MOUSE	-0.318537	0.441914
MYO9B_MOUSE	0.318348	0.442201
PODXL_MOUSE	0.318322	0.442239
COBA1_MOUSE	-0.317952	0.4428
MYH1_MOUSE	0.31779	0.443046
GDC_MOUSE	-0.317543	0.44342
PEPL1_MOUSE	0.317516	0.443461
YBOX1_MOUSE	-0.317102	0.444088
AT1A3_MOUSE	-0.316996	0.44425
THNS2_MOUSE	0.316884	0.444419
TPRGL_MOUSE	-0.316481	0.445032
F136A_MOUSE	-0.316233	0.445407
DNPEP_MOUSE	-0.3162	0.445457
PTPA_MOUSE	0.316184	0.445482
FAHD2_MOUSE	-0.316091	0.445624
TNNI1_MOUSE	0.315994	0.445771
B2RQQ1_MOUSE	0.315853	0.445984
A2AP31_MOUSE	0.315794	0.446074
GNA13_MOUSE	-0.315354	0.446743
NDKA_MOUSE	-0.315282	0.446852
AP4A_MOUSE	-0.315104	0.447124
F7CB97_MOUSE	0.314639	0.447832
ATG2B_MOUSE	-0.314636	0.447836
OTUB2_MOUSE	0.314613	0.447871
GBG5_MOUSE	-0.314506	0.448034
PSA1_MOUSE	-0.314268	0.448396
RL10A_MOUSE	-0.31414	0.448591
PABP1_MOUSE	-0.313729	0.449218
KIF17_MOUSE	0.313656	0.449328
ADIPO_MOUSE	-0.313597	0.449418
A6ZI47_MOUSE	0.313567	0.449465
ML12B_MOUSE	0.313404	0.449712
LIS1_MOUSE	0.313194	0.450033
OLA1_MOUSE	0.313122	0.450143
PGRC2_MOUSE	-0.312971	0.450373
AAPK1_MOUSE	0.312811	0.450617
SEPT8_MOUSE	-0.312345	0.451328
TPM2_MOUSE	0.311997	0.45186
Q8R275_MOUSE	-0.31187	0.452054
CFAB_MOUSE	-0.311239	0.453019
LRP1_MOUSE	-0.311111	0.453215
FXR2_MOUSE	0.310838	0.453632
PUR8_MOUSE	0.310383	0.454329
ASTE1_MOUSE	0.310365	0.454357
AP1B1_MOUSE	-0.310196	0.454615
Q3UN19_MOUSE	0.310174	0.454649
GFOD1_MOUSE	0.310165	0.454663
THTPA_MOUSE	0.309971	0.45496
SYTC_MOUSE	0.309882	0.455097
AMPN_MOUSE	-0.309612	0.45551
D3YU08_MOUSE	0.309591	0.455542
AL5AP_MOUSE	0.309477	0.455717
CSN1_MOUSE	0.309427	0.455793
Q8BGU0_MOUSE	-0.309239	0.456082
VPS4A_MOUSE	0.308978	0.456482
SNX8_MOUSE	0.3089	0.456601
Q99J77_MOUSE	-0.308848	0.456682
MYPT1_MOUSE	0.308733	0.456858
GCAB_MOUSE	-0.308679	0.45694
CAND2_MOUSE	0.308579	0.457095
SNAB_MOUSE	-0.308373	0.45741
F6QQB5_MOUSE	-0.308193	0.457687
MCLN1_MOUSE	-0.308141	0.457767
E9Q614_MOUSE	0.307505	0.458743
Q5FWB7_MOUSE	0.307472	0.458794
COBL_MOUSE	-0.307218	0.459186
TPPC3_MOUSE	-0.306726	0.459942
A0A0R4J1E2_MOUSE	0.306592	0.460148
TBAL3_MOUSE	-0.306208	0.46074
SELT_MOUSE	0.306122	0.460871
E41L2_MOUSE	-0.30577	0.461413
CH60_MOUSE	0.30566	0.461584
Q50HX4_MOUSE	0.305014	0.46258
IF2H_MOUSE	0.304824	0.462872
KERA_MOUSE	-0.30468	0.463095
TPM3_MOUSE	0.30456	0.46328
OFD1_MOUSE	0.304468	0.463422
Q8BVJ7_MOUSE	0.304313	0.463661
Q3ULL5_MOUSE	0.304282	0.463708
SYNE1_MOUSE	0.303847	0.464381
ESYT2_MOUSE	-0.303839	0.464394
HNRPL_MOUSE	-0.303649	0.464687
ARHL1_MOUSE	0.30256	0.46637
PYGM_MOUSE	0.302434	0.466565
PEX19_MOUSE	0.3024	0.466618
TTHY_MOUSE	-0.302255	0.466842
LKHA4_MOUSE	0.302098	0.467086
B1AR69_MOUSE	0.302032	0.467189
BASI_MOUSE	0.30199	0.467253
KRT81_MOUSE	0.301989	0.467254
SERPH_MOUSE	-0.301513	0.467992
PDK4_MOUSE	0.301255	0.468391
CIP4_MOUSE	0.301181	0.468507
TRXR2_MOUSE	0.301088	0.46865
TAGL2_MOUSE	-0.301082	0.46866
COMP_MOUSE	-0.300935	0.468888
MLEC_MOUSE	0.300409	0.469704
LMNB2_MOUSE	-0.30027	0.46992
A2AT62_MOUSE	-0.30014	0.470121
A2AJY5_MOUSE	-0.300046	0.470268
RAN_MOUSE	0.299584	0.470986
NACA_MOUSE	-0.299574	0.471
UBE4B_MOUSE	-0.299404	0.471264
CGAT2_MOUSE	0.299369	0.471319
LAMP1_MOUSE	-0.299346	0.471355
H2AX_MOUSE	-0.29902	0.471861
IC1_MOUSE	-0.29843	0.47278
HMOX2_MOUSE	-0.298403	0.472821
G3X8V3_MOUSE	0.298207	0.473125
KCRM_MOUSE	0.298177	0.473173
SSDH_MOUSE	0.297666	0.473968
ECHD3_MOUSE	-0.297625	0.474032
TNNI2_MOUSE	0.297528	0.474183
S4R1G6_MOUSE	0.29699	0.475021
A0A0A6YXV1_MOUSE	-0.296668	0.475524
PDCL3_MOUSE	-0.296668	0.475524
AHSA1_MOUSE	0.296246	0.476181
AL1B1_MOUSE	-0.296221	0.476222
STML2_MOUSE	-0.295939	0.476662
Q3TDA7_MOUSE	0.295772	0.476921
E41LB_MOUSE	0.295596	0.477196
RADI_MOUSE	0.29551	0.477331
ARF2_MOUSE	0.295464	0.477403
D3YYI5_MOUSE	0.295446	0.47743
MYT1L_MOUSE	0.295367	0.477554
RL37_MOUSE	0.295322	0.477624
CPZIP_MOUSE	0.294841	0.478375
TIM8B_MOUSE	0.294763	0.478497
NPL4_MOUSE	0.294235	0.479324
A2AJ72_MOUSE	0.293887	0.479868
CSRP3_MOUSE	-0.293841	0.47994
ECH1_MOUSE	0.293805	0.479996
MYOM3_MOUSE	-0.293354	0.480703
DELE_MOUSE	0.293321	0.480754
FHL1_MOUSE	-0.292746	0.481656
EMAL1_MOUSE	0.292721	0.481694
CAC1S_MOUSE	0.29251	0.482026
Q3TG75_MOUSE	-0.292494	0.482051
Q3UHK5_MOUSE	-0.292264	0.48241
Q9DBT6_MOUSE	-0.292183	0.482537
LRGUK_MOUSE	0.291965	0.482881
CD34_MOUSE	-0.29181	0.483123
KCC2G_MOUSE	-0.291781	0.483168
MACD1_MOUSE	0.291546	0.483537
B7ZBY6_MOUSE	0.291391	0.483781
DPYL1_MOUSE	-0.291389	0.483784
CK054_MOUSE	-0.291057	0.484306
Q544H9_MOUSE	0.290777	0.484746
M9MMK0_MOUSE	-0.290703	0.484861
Q0VFY2_MOUSE	0.290684	0.484891
ARF4_MOUSE	-0.290609	0.48501
CH10_MOUSE	0.290585	0.485047
DRS7B_MOUSE	-0.290517	0.485154
FLNA_MOUSE	-0.290412	0.48532
SNF8_MOUSE	-0.289971	0.486013
PTMA_MOUSE	0.288969	0.487589
GTR4_MOUSE	-0.288966	0.487594
FAF1_MOUSE	0.28859	0.488187
COSA1_MOUSE	-0.288552	0.488247
DIXC1_MOUSE	-0.288486	0.488351
ATAD3_MOUSE	-0.288399	0.488488
FBLN3_MOUSE	0.287773	0.489475
Q641K6_MOUSE	-0.287687	0.489611
ODPX_MOUSE	0.287634	0.489695
EHD2_MOUSE	-0.287427	0.490021
SGCD_MOUSE	-0.287378	0.490098
F8WGM8_MOUSE	0.287354	0.490136
A2AEY2_MOUSE	-0.287332	0.490171
IMPA3_MOUSE	-0.286957	0.490762
DENR_MOUSE	0.286696	0.491174
P55G_MOUSE	-0.28667	0.491216
F6VSA8_MOUSE	-0.286515	0.491461
QCR6_MOUSE	0.285917	0.492406
CN37_MOUSE	-0.285905	0.492424
SCRN2_MOUSE	0.285732	0.492698
CLPP_MOUSE	-0.285709	0.492734
NID2_MOUSE	-0.285654	0.492822
A0A0J9YU07_MOUSE	-0.284921	0.493981
BRAF_MOUSE	0.284795	0.49418
RL35A_MOUSE	0.284759	0.494238
SEP11_MOUSE	0.284726	0.494291
FA98B_MOUSE	0.284289	0.494982
PUF60_MOUSE	-0.284134	0.495227
EF1B_MOUSE	0.283972	0.495485
RL29_MOUSE	-0.283538	0.496173
5NT3A_MOUSE	0.283484	0.496258
NP1L1_MOUSE	-0.283367	0.496444
SRCA_MOUSE	-0.283359	0.496456
PGK1_MOUSE	0.283267	0.496602
PERI_MOUSE	-0.283253	0.496625
HVM51_MOUSE	-0.283053	0.496942
TENN_MOUSE	-0.283026	0.496985
K1C28_MOUSE	-0.282973	0.497068
Q54A87_MOUSE	0.282679	0.497536
CSN2_MOUSE	-0.282431	0.497929
PMM1_MOUSE	0.282094	0.498464
MCCB_MOUSE	-0.281971	0.49866
AT134_MOUSE	0.281885	0.498797
PACS1_MOUSE	0.281656	0.49916
Q3U390_MOUSE	-0.281302	0.499723
Q3TWR3_MOUSE	0.280983	0.500229
SYFB_MOUSE	0.280831	0.500472
Q3TPU5_MOUSE	0.280447	0.501083
PYGB_MOUSE	0.280419	0.501127
F120A_MOUSE	-0.280347	0.501242
FABP5_MOUSE	-0.280234	0.501422
ACBP_MOUSE	-0.280015	0.50177
TETN_MOUSE	-0.28001	0.501779
EFTU_MOUSE	0.279998	0.501798
O51E2_MOUSE	0.279471	0.502637
Q561N5_MOUSE	-0.279459	0.502657
NU1M_MOUSE	-0.279289	0.502927
RL10_MOUSE	-0.279261	0.502973
IF2P_MOUSE	-0.278843	0.503639
PP14C_MOUSE	0.278682	0.503895
ABCBB_MOUSE	-0.278361	0.504407
F8WJJ5_MOUSE	0.278177	0.5047
CNTN2_MOUSE	0.278049	0.504906
2AAA_MOUSE	-0.277836	0.505245
FND3B_MOUSE	0.277801	0.505301
CAN2_MOUSE	-0.27746	0.505845
H2B1A_MOUSE	-0.277424	0.505904
Q4FJX1_MOUSE	0.277353	0.506017
ARPC4_MOUSE	-0.276859	0.506806
COX20_MOUSE	-0.276728	0.507016
MET16_MOUSE	0.276651	0.507139
FXR1_MOUSE	0.276352	0.507616
NOMO1_MOUSE	-0.276178	0.507896
ARFG3_MOUSE	0.275804	0.508493
Q0VGU0_MOUSE	-0.275727	0.508616
RS12_MOUSE	0.275689	0.508678
TBL3_MOUSE	-0.2756	0.50882
NUP93_MOUSE	-0.275585	0.508844
UBE3A_MOUSE	0.275157	0.50953
2ABD_MOUSE	0.274909	0.509927
TECR_MOUSE	0.274818	0.510073
MARCS_MOUSE	-0.274683	0.510289
ANK3_MOUSE	-0.274587	0.510443
LETM1_MOUSE	-0.274408	0.51073
D3Z5Y1_MOUSE	0.274322	0.510868
ITB1_MOUSE	-0.274213	0.511042
ASAH1_MOUSE	0.274143	0.511155
TACC2_MOUSE	-0.274125	0.511183
Q14BI5_MOUSE	0.273983	0.511411
DPP9_MOUSE	-0.273816	0.511679
A0A0A6YWR2_MOUSE	0.27334	0.512443
PARK7_MOUSE	0.272229	0.514227
Q5SS40_MOUSE	0.272175	0.514315
RS3A_MOUSE	-0.272092	0.514448
LRRC7_MOUSE	-0.271672	0.515124
INMT_MOUSE	-0.271668	0.51513
Q4FK49_MOUSE	0.271661	0.515141
AFAP1_MOUSE	-0.271374	0.515603
DPEP1_MOUSE	-0.271333	0.515668
TTC22_MOUSE	-0.271323	0.515685
RBX1_MOUSE	0.271181	0.515914
A0A0G2JEA5_MOUSE	-0.270889	0.516383
MYL3_MOUSE	0.270795	0.516536
PTGES_MOUSE	-0.270769	0.516577
TAU_MOUSE	0.270021	0.517781
ACOC_MOUSE	-0.26893	0.519541
PSD13_MOUSE	-0.268675	0.519953
CATD_MOUSE	0.268485	0.520259
AIFM1_MOUSE	0.268388	0.520416
TBX19_MOUSE	0.268323	0.520522
HSPB6_MOUSE	-0.268117	0.520854
FAKD3_MOUSE	0.268059	0.520947
CCG6_MOUSE	0.267954	0.521117
CL056_MOUSE	0.267723	0.52149
TBB6_MOUSE	-0.267697	0.521532
PUR2_MOUSE	-0.267302	0.522171
KAD4_MOUSE	0.267208	0.522323
KAD1_MOUSE	0.266904	0.522813
RS19_MOUSE	-0.266808	0.52297
GALC_MOUSE	-0.266653	0.52322
HVM52_MOUSE	-0.266578	0.523342
Q4FCQ7_MOUSE	0.26639	0.523646
EF1A2_MOUSE	0.266366	0.523685
PRDBP_MOUSE	-0.266299	0.523793
ATAD1_MOUSE	0.266293	0.523803
MUG1_MOUSE	0.266091	0.52413
KV3A3_MOUSE	-0.265795	0.524608
NB5R1_MOUSE	-0.265789	0.524619
Q3TJ39_MOUSE	-0.265768	0.524652
FN3K_MOUSE	0.265512	0.525067
UBP14_MOUSE	0.265451	0.525166
ECHD1_MOUSE	-0.265352	0.525327
TBCD1_MOUSE	-0.264935	0.526002
DDX6_MOUSE	-0.264803	0.526216
MTCH2_MOUSE	0.264752	0.526299
SC31B_MOUSE	-0.264649	0.526467
ARHG5_MOUSE	0.264389	0.526888
APOA2_MOUSE	0.264296	0.527038
B2RWI2_MOUSE	-0.264271	0.527079
CALL3_MOUSE	-0.263582	0.528197
NUDT3_MOUSE	0.263318	0.528626
HOOK2_MOUSE	-0.262938	0.529243
TPIS_MOUSE	0.262688	0.52965
RAB2B_MOUSE	0.262576	0.529831
F6RDH3_MOUSE	0.261784	0.53112
INCE_MOUSE	0.261773	0.531137
DDX21_MOUSE	-0.261742	0.531188
LMAN1_MOUSE	0.261681	0.531286
ANXA7_MOUSE	-0.261553	0.531495
VDAC2_MOUSE	0.260189	0.533717
Q3UKG2_MOUSE	0.259903	0.534182
PDP1_MOUSE	-0.259878	0.534223
PTRD1_MOUSE	0.25901	0.535639
TM143_MOUSE	0.25882	0.535948
HEMO_MOUSE	0.258764	0.53604
NUDT6_MOUSE	0.258637	0.536248
RT4I1_MOUSE	-0.258123	0.537087
TMED4_MOUSE	0.257732	0.537725
D3YWS2_MOUSE	-0.257646	0.537866
CARM1_MOUSE	-0.257462	0.538168
B2RUC7_MOUSE	0.257168	0.538648
TCP4_MOUSE	-0.25715	0.538678
Q58EW0_MOUSE	-0.256674	0.539457
CMBL_MOUSE	0.256586	0.539599
B1ATL6_MOUSE	-0.256545	0.539667
3BP5L_MOUSE	0.256039	0.540495
TBB2A_MOUSE	-0.255907	0.540711
PUM2_MOUSE	0.255693	0.541063
IGH1M_MOUSE	0.255657	0.541121
Q6P1B9_MOUSE	0.255316	0.541679
Q8CFB8_MOUSE	-0.25519	0.541886
Q3TX38_MOUSE	0.254955	0.542271
PDIA3_MOUSE	-0.254841	0.542457
PRAF3_MOUSE	0.254697	0.542694
GBP5_MOUSE	0.254532	0.542964
CUL2_MOUSE	0.254086	0.543696
DUPD1_MOUSE	-0.253972	0.543883
F134C_MOUSE	0.253246	0.545075
CDNF_MOUSE	-0.253199	0.545152
MMAB_MOUSE	0.253009	0.545464
COPD_MOUSE	0.252683	0.546
RWDD1_MOUSE	-0.252523	0.546263
PACS2_MOUSE	0.252361	0.546528
A6H644_MOUSE	0.252346	0.546554
GBG12_MOUSE	-0.252262	0.546692
Q543X6_MOUSE	-0.252115	0.546933
TASP1_MOUSE	0.252061	0.547022
PCBP3_MOUSE	-0.251648	0.547702
KRT34_MOUSE	0.251601	0.547779
1433F_MOUSE	0.251594	0.547791
Q3UBU9_MOUSE	0.25145	0.548028
UBA6_MOUSE	-0.251145	0.54853
F6ZQQ3_MOUSE	-0.250919	0.548902
DOCK1_MOUSE	0.250826	0.549054
TXLNA_MOUSE	-0.250386	0.54978
PON3_MOUSE	-0.250202	0.550082
Q545N8_MOUSE	0.250183	0.550114
PPIL1_MOUSE	0.25	0.550415
B2RXY7_MOUSE	-0.249935	0.550522
NCEH1_MOUSE	-0.249829	0.550697
CO2A1_MOUSE	-0.249677	0.550948
RRAS2_MOUSE	-0.249608	0.551061
DHRS7_MOUSE	-0.249579	0.551109
AGRA1_MOUSE	0.24915	0.551816
DDX25_MOUSE	0.249075	0.55194
HXK1_MOUSE	0.249048	0.551985
BAF_MOUSE	0.248831	0.552343
DTNA_MOUSE	-0.248769	0.552445
GLGB_MOUSE	-0.248585	0.552749
Q5DQJ3_MOUSE	0.248412	0.553034
KLH40_MOUSE	-0.248233	0.55333
EIF1B_MOUSE	0.247681	0.554241
CE120_MOUSE	0.247413	0.554683
Q5BLK1_MOUSE	0.246736	0.555803
MTO1_MOUSE	0.246571	0.556076
Q05DV1_MOUSE	0.246547	0.556116
KS6C1_MOUSE	0.246497	0.556198
Q9D1F9_MOUSE	0.246362	0.556422
SF3A2_MOUSE	0.246331	0.556473
SETD3_MOUSE	0.24602	0.556987
HSPB8_MOUSE	0.246001	0.557019
FITM2_MOUSE	0.245854	0.557263
SIX2_MOUSE	0.245532	0.557795
AQP1_MOUSE	-0.245496	0.557855
A0A0A0MQE1_MOUSE	0.245382	0.558043
Q5FW98_MOUSE	-0.245085	0.558537
TSTD2_MOUSE	0.244953	0.558754
ACOT5_MOUSE	0.244642	0.55927
BSN_MOUSE	0.244344	0.559763
SAMH1_MOUSE	-0.244096	0.560175
A0A0R4J221_MOUSE	-0.243483	0.561192
MP2K2_MOUSE	0.243333	0.561441
AT2A2_MOUSE	0.242843	0.562254
Q6GT24_MOUSE	0.242821	0.562291
PREP_MOUSE	-0.24269	0.562508
F13A_MOUSE	0.242537	0.562763
Q63ZW6_MOUSE	0.242519	0.562793
SYIC_MOUSE	-0.242423	0.562951
DHX9_MOUSE	-0.242307	0.563144
NNRD_MOUSE	-0.241865	0.563879
CHCH2_MOUSE	0.241858	0.563891
Q3UKW2_MOUSE	0.24151	0.564469
S41A3_MOUSE	-0.24128	0.564851
RGPA1_MOUSE	0.241199	0.564987
A2A542_MOUSE	0.241068	0.565205
A0A0U1RP93_MOUSE	-0.240676	0.565856
CAH3_MOUSE	0.240672	0.565864
TRXR1_MOUSE	-0.240527	0.566105
GSTM4_MOUSE	-0.240522	0.566112
TPD54_MOUSE	-0.240382	0.566346
AK1A1_MOUSE	-0.24024	0.566581
MIC19_MOUSE	0.239821	0.567279
NUCL_MOUSE	-0.239671	0.567529
RGRF2_MOUSE	-0.239462	0.567877
F10A1_MOUSE	-0.239416	0.567955
ADK_MOUSE	0.238816	0.568955
VIME_MOUSE	-0.238552	0.569394
DNJA2_MOUSE	0.238297	0.569819
A0A0A6YW54_MOUSE	0.238268	0.569868
PRXD1_MOUSE	0.238264	0.569875
RTN2_MOUSE	-0.238173	0.570026
SZRD1_MOUSE	0.238077	0.570186
PGK2_MOUSE	0.23798	0.570349
DX39B_MOUSE	-0.237655	0.570891
PSMD9_MOUSE	-0.237592	0.570996
A6H6K1_MOUSE	-0.237345	0.571408
TM9S1_MOUSE	0.237251	0.571566
NCOR2_MOUSE	-0.236661	0.572551
SPTB2_MOUSE	-0.236625	0.572611
E9QP49_MOUSE	0.236432	0.572934
ACTN1_MOUSE	0.236175	0.573363
S47A2_MOUSE	-0.236157	0.573393
RT36_MOUSE	-0.23609	0.573505
ETHE1_MOUSE	-0.235895	0.573831
ACACB_MOUSE	-0.23573	0.574107
DEST_MOUSE	-0.235477	0.57453
AMPL_MOUSE	0.2354	0.574658
D3Z494_MOUSE	0.235355	0.574735
GCC2_MOUSE	0.235191	0.575008
IGG2B_MOUSE	-0.234827	0.575619
Q564F6_MOUSE	0.234494	0.576176
FKBP4_MOUSE	-0.234249	0.576586
Q3UIT2_MOUSE	-0.234071	0.576884
TRNT1_MOUSE	-0.233998	0.577007
RUVB1_MOUSE	-0.233967	0.577059
FBX3_MOUSE	0.233643	0.577601
PGM5_MOUSE	0.233505	0.577833
Q3V1C1_MOUSE	0.233489	0.577859
OSTF1_MOUSE	0.233229	0.578295
CHID1_MOUSE	-0.233147	0.578432
2A5A_MOUSE	-0.233137	0.578449
Q0PD67_MOUSE	0.232898	0.57885
TACO1_MOUSE	0.232517	0.579489
HNRH2_MOUSE	0.232493	0.57953
G5E8R0_MOUSE	0.23242	0.579652
CAPZB_MOUSE	0.232396	0.579692
PAPS1_MOUSE	0.232361	0.579751
RT05_MOUSE	0.232135	0.580131
RRF2M_MOUSE	0.232113	0.580167
CCD61_MOUSE	-0.232042	0.580286
LAS1L_MOUSE	0.231807	0.580681
AT131_MOUSE	-0.231758	0.580763
GGCT_MOUSE	-0.23174	0.580793
TMM11_MOUSE	0.231723	0.580822
UBE4A_MOUSE	-0.231671	0.58091
MPC2_MOUSE	0.231638	0.580965
ARC1B_MOUSE	-0.231603	0.581023
RS2_MOUSE	-0.231401	0.581363
A0A0G2JDN7_MOUSE	0.231207	0.581689
THTR_MOUSE	0.231085	0.581893
CSN3_MOUSE	-0.230993	0.582048
DCNL1_MOUSE	0.230979	0.582072
F6VVY4_MOUSE	-0.230484	0.582903
TRAP1_MOUSE	0.23043	0.582995
HBB1_MOUSE	-0.230344	0.58314
Q56A15_MOUSE	-0.230011	0.583699
EPN2_MOUSE	0.229852	0.583966
Q5NCM5_MOUSE	0.229852	0.583966
RRBP1_MOUSE	-0.229788	0.584074
NONO_MOUSE	-0.229737	0.58416
Q540E6_MOUSE	0.229454	0.584635
G6PI_MOUSE	0.229454	0.584637
UCHL5_MOUSE	0.229254	0.584972
HBE_MOUSE	0.229188	0.585084
SIDT1_MOUSE	0.229184	0.585091
PRS7_MOUSE	-0.229059	0.585301
Q52JJ6_MOUSE	0.228953	0.58548
CPNS2_MOUSE	0.228828	0.58569
IDHC_MOUSE	-0.228708	0.585893
SUMO3_MOUSE	0.228464	0.586303
Q3UKR1_MOUSE	-0.228452	0.586323
COTL1_MOUSE	-0.22816	0.586814
ABLM2_MOUSE	0.227811	0.587404
CISD2_MOUSE	0.227664	0.587651
S23IP_MOUSE	-0.227501	0.587926
ANXA5_MOUSE	-0.227154	0.58851
PLPP3_MOUSE	0.227084	0.588629
NAR1_MOUSE	0.226837	0.589046
PGTA_MOUSE	-0.226792	0.589121
F8WIT2_MOUSE	-0.226675	0.589319
RL7_MOUSE	-0.226611	0.589427
PRP19_MOUSE	0.226273	0.589997
Q543J5_MOUSE	-0.226261	0.590017
PRS8_MOUSE	0.226123	0.59025
RS25_MOUSE	-0.225715	0.590939
NEST_MOUSE	0.225667	0.591021
BLMH_MOUSE	-0.225309	0.591625
MYH4_MOUSE	0.225227	0.591763
KAPCB_MOUSE	-0.225005	0.592138
G5E895_MOUSE	-0.224833	0.59243
COX17_MOUSE	-0.224783	0.592514
GRP75_MOUSE	0.224745	0.592579
CAD13_MOUSE	0.224161	0.593566
NQO2_MOUSE	-0.224157	0.593571
E9PWZ3_MOUSE	0.224019	0.593806
EDF1_MOUSE	-0.224011	0.59382
PSD11_MOUSE	0.223859	0.594076
CCHL_MOUSE	0.223612	0.594494
GGLO_MOUSE	0.223206	0.595181
PON2_MOUSE	-0.222996	0.595537
PSIP1_MOUSE	0.22246	0.596445
F7DBB3_MOUSE	0.222194	0.596896
Q5GQ64_MOUSE	-0.222028	0.597177
GEPH_MOUSE	0.221816	0.597537
ALR_MOUSE	0.221549	0.597988
RAB13_MOUSE	-0.220998	0.598924
GSTP1_MOUSE	0.220936	0.599028
F8WIS9_MOUSE	-0.220637	0.599536
OSBL1_MOUSE	0.220632	0.599543
DCMC_MOUSE	0.220619	0.599566
RB11A_MOUSE	0.220446	0.59986
TCPD_MOUSE	0.220123	0.600408
Q3UPW3_MOUSE	-0.219957	0.600689
STK24_MOUSE	-0.219673	0.601173
T126B_MOUSE	0.21963	0.601245
ATP5J_MOUSE	0.219587	0.601318
JIP3_MOUSE	0.219486	0.601489
HA10_MOUSE	-0.219295	0.601815
MAT2B_MOUSE	-0.219222	0.601939
GDF8_MOUSE	0.219149	0.602062
Q58EV4_MOUSE	-0.219065	0.602204
Q3TNE6_MOUSE	0.21903	0.602265
KINH_MOUSE	-0.21885	0.602571
RDH14_MOUSE	0.218663	0.602888
ECHD2_MOUSE	-0.218262	0.603571
CP100_MOUSE	-0.218232	0.603622
E9PZ64_MOUSE	-0.218232	0.603622
TMED1_MOUSE	0.217834	0.604299
Q3TX57_MOUSE	-0.217676	0.604567
ESTD_MOUSE	-0.217531	0.604814
CCD63_MOUSE	-0.217349	0.605123
LSR_MOUSE	0.217105	0.605539
LPPRC_MOUSE	0.217055	0.605624
GDIR1_MOUSE	-0.217031	0.605664
ATPF1_MOUSE	0.216932	0.605834
PAIRB_MOUSE	0.216799	0.60606
FHOD1_MOUSE	-0.216683	0.606257
LEG1_MOUSE	0.216655	0.606305
GLNA_MOUSE	-0.216636	0.606337
CO6A6_MOUSE	-0.216535	0.60651
CBX3_MOUSE	0.216495	0.606578
HS105_MOUSE	-0.216492	0.606583
REEP1_MOUSE	0.216315	0.606884
E9QM38_MOUSE	0.216298	0.606913
HBA_MOUSE	-0.216025	0.607379
EF2_MOUSE	0.21568	0.607965
ALAT1_MOUSE	0.215568	0.608156
Q497N0_MOUSE	0.215429	0.608394
CAP2_MOUSE	-0.21531	0.608597
S10AB_MOUSE	-0.21525	0.608699
NENF_MOUSE	0.215101	0.608953
DPOE3_MOUSE	0.214579	0.609844
OBSCN_MOUSE	-0.214415	0.610124
HXK2_MOUSE	0.214118	0.61063
PGES2_MOUSE	0.213829	0.611124
PLIN4_MOUSE	-0.213775	0.611217
NDUV3_MOUSE	0.213219	0.612165
MOD5_MOUSE	0.21306	0.612438
RS14_MOUSE	0.213046	0.612461
OSTC_MOUSE	0.213031	0.612487
DOPD_MOUSE	-0.21269	0.61307
Q549A5_MOUSE	0.21262	0.613189
LHPP_MOUSE	0.212548	0.613313
RPGR_MOUSE	0.21251	0.613377
MEMO1_MOUSE	-0.212332	0.613682
CAV1_MOUSE	-0.212075	0.614121
PP2BB_MOUSE	-0.211666	0.614821
MPRD_MOUSE	0.21162	0.614899
Q9EQ83_MOUSE	0.211129	0.615739
MARE3_MOUSE	0.21082	0.616269
UBC12_MOUSE	0.210709	0.616458
SAE1_MOUSE	0.210529	0.616767
DJB12_MOUSE	-0.210401	0.616987
CAP1_MOUSE	-0.210208	0.617317
STA5B_MOUSE	0.21019	0.617348
Q3TQX5_MOUSE	0.209943	0.617771
SET_MOUSE	-0.209915	0.617819
STXB3_MOUSE	-0.209653	0.618268
Q6DR99_MOUSE	-0.209603	0.618354
RACK1_MOUSE	0.209404	0.618694
Q9EPF8_MOUSE	0.209003	0.619382
HEM3_MOUSE	0.208908	0.619545
ERF1_MOUSE	-0.208751	0.619814
GPDM_MOUSE	0.208517	0.620215
ATX10_MOUSE	-0.20807	0.620983
SNX25_MOUSE	-0.207759	0.621516
AK1CD_MOUSE	0.207564	0.621852
FBN2_MOUSE	0.207492	0.621974
NEK7_MOUSE	0.207158	0.622548
LANC1_MOUSE	-0.207156	0.622551
PGBM_MOUSE	-0.207062	0.622713
A2AQK4_MOUSE	0.206777	0.623202
A0A0R4J0A9_MOUSE	0.206313	0.624
ERLN2_MOUSE	0.205983	0.624567
ABLM3_MOUSE	-0.20566	0.625122
ARI1_MOUSE	-0.205657	0.625127
SCN4B_MOUSE	0.205552	0.625308
A0A0R4J049_MOUSE	-0.205541	0.625328
CALB1_MOUSE	-0.205462	0.625463
ERLN1_MOUSE	-0.205416	0.625543
ACYP1_MOUSE	0.205222	0.625875
TSN_MOUSE	-0.205186	0.625938
LZIC_MOUSE	0.205147	0.626005
A0A0J9YTU1_MOUSE	-0.205064	0.626148
WNK1_MOUSE	-0.204935	0.62637
SHIP2_MOUSE	-0.20468	0.626809
AT1B1_MOUSE	-0.204423	0.627251
SSPN_MOUSE	-0.204327	0.627417
NNRE_MOUSE	-0.204245	0.627557
TCPA_MOUSE	0.204083	0.627836
KNG1_MOUSE	0.203742	0.628424
B2KF75_MOUSE	0.203719	0.628464
APMAP_MOUSE	-0.203711	0.628477
TRPC4_MOUSE	0.203621	0.628633
MK09_MOUSE	-0.20354	0.628772
GALM_MOUSE	-0.203332	0.629131
KPB2_MOUSE	0.203274	0.629231
MICA3_MOUSE	0.203224	0.629316
HNRPC_MOUSE	0.203051	0.629615
VP37C_MOUSE	0.202969	0.629757
TNPO1_MOUSE	0.202793	0.63006
A3KGQ6_MOUSE	0.202645	0.630314
RL18A_MOUSE	-0.202631	0.630338
D3YX09_MOUSE	0.202547	0.630483
KIF5C_MOUSE	0.202464	0.630626
SYYC_MOUSE	0.202428	0.630688
HNRPF_MOUSE	-0.202219	0.631048
ZN692_MOUSE	-0.202043	0.631352
ACSA_MOUSE	-0.201848	0.631689
RAB35_MOUSE	-0.201734	0.631886
USMG5_MOUSE	-0.201479	0.632326
BI1_MOUSE	-0.201449	0.632377
A2AIM4_MOUSE	0.201381	0.632495
EIF3I_MOUSE	-0.201267	0.632693
F7C846_MOUSE	-0.201165	0.632868
Q3TXU4_MOUSE	-0.201049	0.633069
S35A3_MOUSE	-0.200885	0.633352
SRBS2_MOUSE	-0.200873	0.633372
SPTB1_MOUSE	-0.200857	0.633399
DIEXF_MOUSE	0.200641	0.633772
SAP_MOUSE	-0.200546	0.633937
IF2A_MOUSE	0.200305	0.634353
NAGA_MOUSE	-0.200304	0.634355
FXL13_MOUSE	-0.200051	0.634792
TRFE_MOUSE	-0.199898	0.635057
A2RTH5_MOUSE	0.199661	0.635467
STT3B_MOUSE	0.199478	0.635782
NCPR_MOUSE	-0.199148	0.636353
SYUB_MOUSE	-0.199144	0.636359
MYH14_MOUSE	-0.198974	0.636654
IPP2_MOUSE	0.198961	0.636676
PP1G_MOUSE	-0.198772	0.637003
HOOK3_MOUSE	-0.198482	0.637505
LUM_MOUSE	-0.198265	0.637881
SMRC1_MOUSE	0.19813	0.638114
GRPE1_MOUSE	0.197348	0.639468
SCRN3_MOUSE	0.197264	0.639613
CA123_MOUSE	0.197092	0.639911
RL23_MOUSE	-0.197031	0.640017
FYCO1_MOUSE	-0.197007	0.640059
TRPV2_MOUSE	-0.196738	0.640524
G3BP1_MOUSE	0.196616	0.640735
UFC1_MOUSE	0.196299	0.641286
LACB2_MOUSE	-0.196195	0.641466
GYS1_MOUSE	0.196179	0.641493
SYJ2B_MOUSE	-0.195819	0.642118
Q5I0W0_MOUSE	0.195776	0.642192
PDPR_MOUSE	0.195727	0.642277
IFT81_MOUSE	0.195573	0.642545
T22D3_MOUSE	0.195518	0.642639
PTH2_MOUSE	0.195121	0.643328
KHK_MOUSE	-0.195108	0.64335
Q6DFZ1_MOUSE	0.195036	0.643475
KCJ11_MOUSE	-0.194903	0.643707
TR112_MOUSE	0.194894	0.643721
CCD36_MOUSE	-0.19485	0.643798
E9Q7P2_MOUSE	0.194709	0.644043
A0A087WQX8_MOUSE	-0.19463	0.644179
GPDA_MOUSE	0.194475	0.644449
ALAT2_MOUSE	0.194309	0.644737
MAGT1_MOUSE	-0.194052	0.645184
UBP24_MOUSE	0.193746	0.645714
SDHF1_MOUSE	0.193727	0.645749
TAGL_MOUSE	-0.193663	0.645859
ODPAT_MOUSE	0.193637	0.645904
SYNP2_MOUSE	-0.193556	0.646044
ALDH2_MOUSE	-0.193131	0.646783
KIF1A_MOUSE	-0.19313	0.646785
DD19A_MOUSE	0.192959	0.647082
TXD12_MOUSE	-0.192701	0.647531
G5E8U5_MOUSE	0.192538	0.647815
RT10_MOUSE	0.192538	0.647815
Q3UAD6_MOUSE	0.192352	0.648138
COR1C_MOUSE	0.192146	0.648496
AN32A_MOUSE	-0.191988	0.648771
BT3L4_MOUSE	0.191915	0.648897
COPB_MOUSE	-0.191843	0.649023
TIM14_MOUSE	-0.191839	0.64903
CREG1_MOUSE	-0.191657	0.649347
UBS3A_MOUSE	0.191602	0.649441
Q8BPI2_MOUSE	-0.19159	0.649463
G3X8R0_MOUSE	0.191291	0.649984
EIF3C_MOUSE	-0.191029	0.650439
CLHC1_MOUSE	-0.191022	0.650451
CO7A1_MOUSE	-0.190978	0.650528
TOM22_MOUSE	0.190667	0.651069
ACLY_MOUSE	-0.190435	0.651472
WBP2_MOUSE	0.190265	0.651769
SAS6_MOUSE	0.189494	0.653113
E9QPE7_MOUSE	-0.188921	0.654111
CSAD_MOUSE	-0.188824	0.65428
SCN1B_MOUSE	0.188819	0.654289
MYH7_MOUSE	0.188777	0.654363
TBB4B_MOUSE	-0.188645	0.654593
MIC60_MOUSE	0.18817	0.655421
Q3V117_MOUSE	-0.188058	0.655617
B2RXM7_MOUSE	-0.187678	0.65628
AL4A1_MOUSE	0.187668	0.656298
TOM34_MOUSE	-0.187318	0.656909
CAZA1_MOUSE	-0.18726	0.657009
ATE1_MOUSE	-0.187152	0.657198
EI2BD_MOUSE	0.186875	0.657682
APOA4_MOUSE	0.186868	0.657693
SPG7_MOUSE	-0.186857	0.657713
MTX2_MOUSE	-0.186716	0.65796
CLPT1_MOUSE	0.186618	0.658131
EPM2A_MOUSE	-0.18626	0.658755
LMNB1_MOUSE	-0.185968	0.659266
ACOT1_MOUSE	0.185841	0.659488
ATP8_MOUSE	-0.18583	0.659508
A2AQ53_MOUSE	-0.185591	0.659926
COPB2_MOUSE	0.185461	0.660152
E9QB02_MOUSE	0.185422	0.66022
KCNH2_MOUSE	0.185272	0.660483
ZMYM4_MOUSE	-0.184983	0.660989
VAPA_MOUSE	-0.184913	0.66111
DIC_MOUSE	-0.184599	0.66166
SPEG_MOUSE	-0.184357	0.662083
MTAP_MOUSE	-0.184002	0.662705
HNRPQ_MOUSE	0.183829	0.663006
V9GXE9_MOUSE	-0.183621	0.66337
CLCB_MOUSE	-0.183566	0.663468
GBP1_MOUSE	0.183487	0.663605
A0A0G2JGS4_MOUSE	0.183249	0.664022
PPME1_MOUSE	-0.182733	0.664927
GCN1_MOUSE	0.182323	0.665644
MP2K1_MOUSE	0.182074	0.666081
SNTA1_MOUSE	0.182021	0.666174
B2RTL6_MOUSE	-0.181796	0.666569
DDX17_MOUSE	-0.181736	0.666674
RSSA_MOUSE	-0.181717	0.666708
LIPA2_MOUSE	0.181299	0.667441
RCN3_MOUSE	-0.181169	0.667669
Q3UDZ1_MOUSE	0.18095	0.668053
MUP2_MOUSE	-0.180765	0.668377
NEDD8_MOUSE	0.18066	0.66856
RN114_MOUSE	-0.180482	0.668873
SIR5_MOUSE	0.180399	0.669019
CRYAB_MOUSE	-0.180243	0.669293
RN123_MOUSE	-0.180087	0.669566
Q91Y07_MOUSE	0.179813	0.670047
CLH1_MOUSE	-0.179787	0.670093
Q542Y0_MOUSE	0.179702	0.670242
Q8R5L1_MOUSE	0.179622	0.670382
AMPD1_MOUSE	0.179572	0.67047
Q3UN88_MOUSE	0.179545	0.670518
VPS25_MOUSE	-0.179506	0.670586
DFFA_MOUSE	-0.179498	0.670601
UBR4_MOUSE	-0.17948	0.670633
RINI_MOUSE	0.17934	0.670877
Q4FK74_MOUSE	0.179233	0.671065
Q6NZR5_MOUSE	0.179061	0.671368
ACACA_MOUSE	-0.179054	0.67138
G3X8U3_MOUSE	0.17905	0.671387
CRIP2_MOUSE	-0.178794	0.671837
PFD2_MOUSE	0.178479	0.672391
B2RTB0_MOUSE	-0.178205	0.672872
KS6A6_MOUSE	-0.178084	0.673085
HKDC1_MOUSE	0.177983	0.673262
PP6R3_MOUSE	-0.177971	0.673283
DOP2_MOUSE	0.17787	0.673461
LIPA3_MOUSE	0.177751	0.673671
DNPH1_MOUSE	-0.177521	0.674076
RTCB_MOUSE	0.177486	0.674137
PALLD_MOUSE	0.177412	0.674267
DNJB4_MOUSE	-0.177308	0.67445
Q5SQB7_MOUSE	-0.177266	0.674524
Q3TIV6_MOUSE	0.177143	0.674739
TPP2_MOUSE	0.177064	0.674878
ASPH_MOUSE	0.17706	0.674886
ALMS1_MOUSE	-0.176926	0.675122
FLOT2_MOUSE	-0.176888	0.675189
SYRM_MOUSE	-0.176658	0.675593
TXLNB_MOUSE	0.176625	0.67565
Q3UAI3_MOUSE	-0.176513	0.675848
PLIN3_MOUSE	-0.176283	0.676253
FILA_MOUSE	0.175862	0.676994
ILEUA_MOUSE	-0.175809	0.677088
Q80Y52_MOUSE	0.175624	0.677414
F193B_MOUSE	0.175513	0.677608
NELFB_MOUSE	-0.175159	0.678232
A0A0U1RQ70_MOUSE	-0.175019	0.67848
OGFR_MOUSE	-0.174559	0.67929
ARMC2_MOUSE	0.174521	0.679356
BAKOR_MOUSE	-0.174505	0.679384
DYHC1_MOUSE	0.174462	0.679461
E9Q6R7_MOUSE	0.174454	0.679475
FAHD1_MOUSE	0.174377	0.679611
IF4G1_MOUSE	0.174298	0.679749
ROA2_MOUSE	-0.174217	0.679892
TXTP_MOUSE	-0.174187	0.679945
LRC47_MOUSE	0.174042	0.680202
Q5SUR3_MOUSE	0.173608	0.680966
Q99NF7_MOUSE	0.17336	0.681404
IPO7_MOUSE	0.173344	0.681432
MYH3_MOUSE	0.17323	0.681634
ANS4B_MOUSE	0.172779	0.682429
PP1A_MOUSE	0.172255	0.683354
D3Z670_MOUSE	-0.172182	0.683482
NEK6_MOUSE	0.172089	0.683647
U2D2B_MOUSE	0.172032	0.683748
UB2D2_MOUSE	0.172032	0.683748
CANB1_MOUSE	-0.171947	0.683898
RL30_MOUSE	0.171549	0.684601
Q8K1M3_MOUSE	0.17154	0.684617
PIGL_MOUSE	-0.17141	0.684846
FSD2_MOUSE	0.171342	0.684965
PHIP_MOUSE	0.171288	0.685062
PFD1_MOUSE	0.17117	0.68527
Q3UKM0_MOUSE	-0.170964	0.685634
ACYP2_MOUSE	0.170906	0.685737
RM23_MOUSE	-0.170782	0.685956
MTFP1_MOUSE	0.170741	0.686029
MCEE_MOUSE	0.170479	0.686491
SYAC_MOUSE	0.170294	0.686818
ORN_MOUSE	0.170207	0.686972
COQ6_MOUSE	-0.170172	0.687033
PPR3A_MOUSE	-0.170155	0.687063
E9PVN6_MOUSE	-0.169994	0.687349
NH2L1_MOUSE	-0.169858	0.687589
ECHB_MOUSE	-0.169666	0.687928
CALM_MOUSE	0.169621	0.688008
AT5G1_MOUSE	0.169501	0.68822
AT5G2_MOUSE	0.169501	0.68822
TAPT1_MOUSE	0.169299	0.688578
ROA1_MOUSE	0.169287	0.688599
FBX6_MOUSE	-0.16905	0.689018
Q4FJX4_MOUSE	-0.168903	0.689278
FKB1A_MOUSE	0.168812	0.68944
EFTS_MOUSE	-0.168715	0.689611
HSDL2_MOUSE	-0.16869	0.689655
RL26_MOUSE	-0.168654	0.689718
D3YU60_MOUSE	-0.168605	0.689805
MGST1_MOUSE	-0.168605	0.689805
UBAC1_MOUSE	0.168555	0.689894
PTGR2_MOUSE	-0.16816	0.690594
CSPG2_MOUSE	-0.167864	0.691117
Q6PE66_MOUSE	-0.16763	0.691532
CC186_MOUSE	-0.167459	0.691835
PP2BA_MOUSE	-0.167371	0.691991
Q5M9M5_MOUSE	-0.166952	0.692733
Q4KL26_MOUSE	-0.166933	0.692766
E9Q740_MOUSE	0.166853	0.692908
FUT9_MOUSE	0.166848	0.692918
STT3A_MOUSE	-0.166738	0.693112
A1AT1_MOUSE	0.166724	0.693138
DYN1_MOUSE	-0.166526	0.693488
SDCG3_MOUSE	0.166466	0.693594
COBA2_MOUSE	-0.166459	0.693607
G6PD1_MOUSE	-0.166444	0.693633
PSB3_MOUSE	0.166316	0.69386
1433Z_MOUSE	-0.166177	0.694106
PLPL9_MOUSE	0.166149	0.694156
SRP54_MOUSE	-0.166116	0.694215
CES1D_MOUSE	0.166046	0.694339
4F2_MOUSE	-0.166041	0.694348
GGA1_MOUSE	-0.166003	0.694415
PIMT_MOUSE	0.16568	0.694988
RAB12_MOUSE	0.16533	0.695609
MYL6_MOUSE	-0.165311	0.695642
DDX5_MOUSE	-0.165156	0.695917
GSTM7_MOUSE	0.165056	0.696095
MAVS_MOUSE	0.164476	0.697123
C1TC_MOUSE	0.163889	0.698166
B7ZNL3_MOUSE	-0.163354	0.699117
DIAP1_MOUSE	-0.163301	0.699211
RM38_MOUSE	0.163169	0.699445
LNP_MOUSE	-0.163135	0.699506
A2ACG7_MOUSE	-0.162993	0.699758
SPAT7_MOUSE	0.162809	0.700085
ODPB_MOUSE	0.162728	0.700228
ERF3B_MOUSE	0.162702	0.700276
F6X9B6_MOUSE	0.162653	0.700361
SETD7_MOUSE	-0.162594	0.700467
D6RIN4_MOUSE	-0.162585	0.700483
Q91VB8_MOUSE	0.162562	0.700524
A0A068BIS6_MOUSE	0.162366	0.700872
RCC1_MOUSE	-0.162285	0.701017
PDXK_MOUSE	-0.162149	0.701258
CYH1_MOUSE	0.161716	0.702028
F8VQJ3_MOUSE	-0.161559	0.702307
Q3TGR2_MOUSE	0.16155	0.702323
ACTN3_MOUSE	0.161475	0.702455
G5E8R2_MOUSE	0.161308	0.702753
FAS_MOUSE	-0.161203	0.702941
TIM44_MOUSE	0.160971	0.703352
MDHC_MOUSE	0.160968	0.703357
PIGT_MOUSE	-0.160816	0.703629
LEGL_MOUSE	-0.16075	0.703746
CPIN1_MOUSE	0.160733	0.703775
GSTM1_MOUSE	-0.160603	0.704008
L1CAM_MOUSE	0.160109	0.704886
AFG32_MOUSE	-0.159824	0.705395
LITD1_MOUSE	0.159512	0.70595
KCNV2_MOUSE	-0.159224	0.706463
RL34_MOUSE	-0.159025	0.706817
GLO2_MOUSE	-0.158981	0.706895
I7HPW8_MOUSE	-0.158597	0.70758
UBE2B_MOUSE	-0.158172	0.708338
ANKR2_MOUSE	-0.158047	0.708559
PP6R1_MOUSE	-0.158044	0.708565
LIPS_MOUSE	-0.158037	0.708578
DNJB1_MOUSE	-0.157961	0.708713
MOT1_MOUSE	-0.157931	0.708766
GSTK1_MOUSE	0.157335	0.709829
AN13D_MOUSE	-0.157122	0.71021
Z4YJF5_MOUSE	-0.156821	0.710746
F7AA26_MOUSE	0.156581	0.711174
PALM2_MOUSE	0.156581	0.711174
NALD2_MOUSE	-0.156461	0.711389
NSF_MOUSE	-0.156442	0.711422
ATLA3_MOUSE	-0.156433	0.711439
DOP1_MOUSE	-0.156018	0.712179
GCP2_MOUSE	0.155999	0.712213
PDLI3_MOUSE	-0.15578	0.712604
Q543N7_MOUSE	-0.155652	0.712832
CSPP1_MOUSE	0.155481	0.713137
RING2_MOUSE	-0.155097	0.713824
PHOCN_MOUSE	0.154668	0.71459
Q3URN4_MOUSE	0.154526	0.714843
A2AKD6_MOUSE	-0.154474	0.714935
ATP5H_MOUSE	0.154376	0.71511
TNNC1_MOUSE	0.154361	0.715138
GSTM6_MOUSE	0.154336	0.715182
MIC26_MOUSE	0.15407	0.715658
F16P2_MOUSE	0.153956	0.715861
EST1C_MOUSE	-0.153905	0.715953
Q5SUC3_MOUSE	0.153787	0.716163
G3X9D8_MOUSE	-0.153529	0.716624
B1AZS9_MOUSE	-0.153486	0.716701
Q0PD35_MOUSE	-0.153432	0.716797
Q78ZJ8_MOUSE	-0.153146	0.717309
PSMD1_MOUSE	0.153084	0.71742
TANC1_MOUSE	0.152964	0.717635
TRI54_MOUSE	0.152899	0.717751
CD81_MOUSE	-0.15265	0.718197
GPD1L_MOUSE	-0.152602	0.718283
SRBS1_MOUSE	-0.152597	0.718291
DPYL3_MOUSE	-0.152538	0.718397
NDUA7_MOUSE	-0.152213	0.718978
CPPED_MOUSE	0.15213	0.719127
Q3U6L3_MOUSE	-0.151979	0.719397
SYWC_MOUSE	-0.151884	0.719568
DHB8_MOUSE	-0.151838	0.71965
DHDH_MOUSE	-0.151499	0.720256
Q792A4_MOUSE	0.151271	0.720664
Q4VAG4_MOUSE	0.151209	0.720775
CRBN_MOUSE	-0.151199	0.720793
IMPA1_MOUSE	0.151176	0.720835
PFKAP_MOUSE	0.1511	0.720969
PRKDC_MOUSE	-0.150921	0.72129
ISCU_MOUSE	-0.150894	0.721339
MSRA_MOUSE	0.150884	0.721356
Q545X8_MOUSE	-0.150774	0.721555
A2AQB2_MOUSE	0.150611	0.721846
Q3U2P8_MOUSE	-0.150304	0.722395
CHM4B_MOUSE	0.150247	0.722497
Q3V235_MOUSE	0.150179	0.72262
DUS23_MOUSE	0.150153	0.722666
BZW1_MOUSE	0.149962	0.723008
ACTB_MOUSE	0.149779	0.723336
RTCA_MOUSE	0.149769	0.723354
S10A4_MOUSE	-0.149704	0.72347
E9PY46_MOUSE	0.149438	0.723946
TXNL1_MOUSE	-0.149353	0.7241
CX7A2_MOUSE	0.149322	0.724156
RS27A_MOUSE	0.149301	0.724192
PGM2L_MOUSE	-0.149295	0.724204
EIF3D_MOUSE	0.149169	0.724429
CBX1_MOUSE	-0.148868	0.724968
E9PUD2_MOUSE	0.148809	0.725075
MK03_MOUSE	-0.148706	0.72526
RS27_MOUSE	0.148576	0.725493
HMGB2_MOUSE	-0.148523	0.725588
Q0VBD0_MOUSE	-0.148494	0.725639
PFKAL_MOUSE	0.148487	0.725652
MURC_MOUSE	-0.14811	0.726329
DHRS4_MOUSE	-0.147984	0.726555
CACB4_MOUSE	0.14797	0.726579
ASB2_MOUSE	-0.147718	0.727031
ATG2A_MOUSE	-0.147472	0.727473
F7D574_MOUSE	-0.14718	0.727996
Q3TK92_MOUSE	-0.147177	0.728003
G3PT_MOUSE	-0.147027	0.728271
FETUB_MOUSE	-0.146784	0.728707
U520_MOUSE	-0.146714	0.728834
TM9S3_MOUSE	-0.146106	0.729925
DHSD_MOUSE	-0.146019	0.730082
RAB7A_MOUSE	-0.145756	0.730554
MTUS2_MOUSE	-0.145718	0.730622
F16P1_MOUSE	0.145671	0.730706
TMOD1_MOUSE	0.145667	0.730713
MYL1_MOUSE	0.145576	0.730877
A0A0N4SV32_MOUSE	0.144677	0.732493
DNJC3_MOUSE	-0.144536	0.732746
LIN7B_MOUSE	-0.14453	0.732756
Q8CFR5_MOUSE	-0.14453	0.732756
MARC2_MOUSE	0.14448	0.732846
FUMH_MOUSE	0.144284	0.733199
CUL4B_MOUSE	0.144215	0.733323
PLIN1_MOUSE	-0.144029	0.733656
PLM_MOUSE	0.143903	0.733884
E9Q7L0_MOUSE	0.143871	0.733941
[truncated: 1,145 more rows]

## Sheet: node degree
#node	identifier	node_degree
CNN3_MOUSE	10090.ENSMUSP00000029773	14
RS23_MOUSE	10090.ENSMUSP00000054490	10
K2C1_MOUSE	10090.ENSMUSP00000023790	9
SMCA5_MOUSE	10090.ENSMUSP00000044361	9
E9Q0F0_MOUSE	10090.ENSMUSP00000126197	8
EHBP1_MOUSE	10090.ENSMUSP00000105191	8
ADH7_MOUSE	10090.ENSMUSP00000087633	7
BDP1_MOUSE	10090.ENSMUSP00000038321	7
DYST_MOUSE	10090.ENSMUSP00000138308	7
HNRPD_MOUSE	10090.ENSMUSP00000132735	7
K1C13_MOUSE	10090.ENSMUSP00000007275	7
XPO1_MOUSE	10090.ENSMUSP00000099933	7
A0A0A6YXI5_MOUSE	10090.ENSMUSP00000142003	6
ITB4_MOUSE	10090.ENSMUSP00000127604	6
MYL4_MOUSE	10090.ENSMUSP00000102570	6
NID1_MOUSE	10090.ENSMUSP00000005532	6
PLST_MOUSE	10090.ENSMUSP00000109692	6
STIP1_MOUSE	10090.ENSMUSP00000025918	6
ARK72_MOUSE	10090.ENSMUSP00000073459	5
FUBP2_MOUSE	10090.ENSMUSP00000007814	5
GCSH_MOUSE	10090.ENSMUSP00000037131	5
K1C42_MOUSE	10090.ENSMUSP00000017270	5
FKBP9_MOUSE	10090.ENSMUSP00000031795	4
HP1B3_MOUSE	10090.ENSMUSP00000132614	4
ABCF3_MOUSE	10090.ENSMUSP00000003319	3
ACOX2_MOUSE	10090.ENSMUSP00000126464	3
CLMN_MOUSE	10090.ENSMUSP00000105563	3
GSK3A_MOUSE	10090.ENSMUSP00000071654	3
IBP3_MOUSE	10090.ENSMUSP00000020702	3
KAT3_MOUSE	10090.ENSMUSP00000101825	3
NEK9_MOUSE	10090.ENSMUSP00000049056	3
THYG_MOUSE	10090.ENSMUSP00000070239	3
VP26A_MOUSE	10090.ENSMUSP00000090130	3
A1AG2_MOUSE	10090.ENSMUSP00000074810	2
AT2B4_MOUSE	10090.ENSMUSP00000119242	2
LTOR3_MOUSE	10090.ENSMUSP00000130811	2
MLF2_MOUSE	10090.ENSMUSP00000135920	2
MTX1_MOUSE	10090.ENSMUSP00000073261	2
CEP78_MOUSE	10090.ENSMUSP00000037596	1
DPOLB_MOUSE	10090.ENSMUSP00000033938	1
ENSA_MOUSE	10090.ENSMUSP00000051799	1
GGT7_MOUSE	10090.ENSMUSP00000029131	1
PRCA1_MOUSE	10090.ENSMUSP00000086022	1
Q91X36_MOUSE	10090.ENSMUSP00000000755	1
T22D4_MOUSE	10090.ENSMUSP00000098108	1
VP13B_MOUSE	10090.ENSMUSP00000045490	1
WEE2_MOUSE	10090.ENSMUSP00000038754	1
A2A4E2_MOUSE	10090.ENSMUSP00000106369	0
HMBX1_MOUSE	10090.ENSMUSP00000135448	0
N4BP1_MOUSE	10090.ENSMUSP00000034074	0
Q8VF31_MOUSE	10090.ENSMUSP00000151187	0
T11L2_MOUSE	10090.ENSMUSP00000020223	0
	Mean	3.47069	3
	SD	2.94774
	2SD	5.89548

## Sheet: STRING interactions
#node1	node2	node1_string_id	node2_string_id	neighborhood_on_chromosome	gene_fusion	phylogenetic_cooccurrence	homology	coexpression	experimentally_determined_interaction	database_annotated	automated_textmining	combined_score
A0A0A6YXI5_MOUSE	K1C13_MOUSE	10090.ENSMUSP00000142003	10090.ENSMUSP00000007275	0	0	0	0	0.181	0.100	0	0.368	0.493
A0A0A6YXI5_MOUSE	K2C1_MOUSE	10090.ENSMUSP00000142003	10090.ENSMUSP00000023790	0	0	0	0	0.386	0.100	0	0.870	0.921
A0A0A6YXI5_MOUSE	CNN3_MOUSE	10090.ENSMUSP00000142003	10090.ENSMUSP00000029773	0	0	0	0	0.056	0.138	0	0.047	0.156
A0A0A6YXI5_MOUSE	E9Q0F0_MOUSE	10090.ENSMUSP00000142003	10090.ENSMUSP00000126197	0	0	0	0	0.204	0.100	0	0.199	0.376
A0A0A6YXI5_MOUSE	ITB4_MOUSE	10090.ENSMUSP00000142003	10090.ENSMUSP00000127604	0	0	0	0	0.046	0.053	0	0.283	0.296
A0A0A6YXI5_MOUSE	DYST_MOUSE	10090.ENSMUSP00000142003	10090.ENSMUSP00000138308	0	0	0	0	0.054	0.067	0	0.195	0.227
A1AG2_MOUSE	IBP3_MOUSE	10090.ENSMUSP00000074810	10090.ENSMUSP00000020702	0	0	0	0	0.052	0	0	0.147	0.156
A1AG2_MOUSE	THYG_MOUSE	10090.ENSMUSP00000074810	10090.ENSMUSP00000070239	0	0	0	0	0.064	0	0	0.181	0.201
ABCF3_MOUSE	GCSH_MOUSE	10090.ENSMUSP00000003319	10090.ENSMUSP00000037131	0	0	0	0	0.046	0	0	0.150	0.154
ABCF3_MOUSE	HNRPD_MOUSE	10090.ENSMUSP00000003319	10090.ENSMUSP00000132735	0	0	0	0	0.068	0.063	0	0.150	0.193
ABCF3_MOUSE	RS23_MOUSE	10090.ENSMUSP00000003319	10090.ENSMUSP00000054490	0	0	0	0	0.086	0.561	0	0.162	0.634
ACOX2_MOUSE	GCSH_MOUSE	10090.ENSMUSP00000126464	10090.ENSMUSP00000037131	0	0	0	0	0.067	0	0	0.227	0.248
ACOX2_MOUSE	ADH7_MOUSE	10090.ENSMUSP00000126464	10090.ENSMUSP00000087633	0	0	0	0	0.130	0	0	0.284	0.351
ACOX2_MOUSE	KAT3_MOUSE	10090.ENSMUSP00000126464	10090.ENSMUSP00000101825	0	0	0	0	0.129	0	0	0.152	0.231
ADH7_MOUSE	Q91X36_MOUSE	10090.ENSMUSP00000087633	10090.ENSMUSP00000000755	0	0	0	0	0.084	0	0	0.292	0.324
ADH7_MOUSE	K1C13_MOUSE	10090.ENSMUSP00000087633	10090.ENSMUSP00000007275	0	0	0	0	0.090	0	0	0.145	0.189
ADH7_MOUSE	GGT7_MOUSE	10090.ENSMUSP00000087633	10090.ENSMUSP00000029131	0	0	0	0	0	0	0	0.169	0.169
ADH7_MOUSE	GCSH_MOUSE	10090.ENSMUSP00000087633	10090.ENSMUSP00000037131	0	0	0	0	0	0	0	0.158	0.157
ADH7_MOUSE	ARK72_MOUSE	10090.ENSMUSP00000087633	10090.ENSMUSP00000073459	0	0	0	0	0.057	0	0	0.203	0.216
ADH7_MOUSE	KAT3_MOUSE	10090.ENSMUSP00000087633	10090.ENSMUSP00000101825	0	0	0	0	0.089	0.066	0	0.099	0.166
ADH7_MOUSE	ACOX2_MOUSE	10090.ENSMUSP00000087633	10090.ENSMUSP00000126464	0	0	0	0	0.130	0	0	0.284	0.351
ARK72_MOUSE	STIP1_MOUSE	10090.ENSMUSP00000073459	10090.ENSMUSP00000025918	0	0	0	0	0.048	0	0	0.182	0.188
ARK72_MOUSE	MTX1_MOUSE	10090.ENSMUSP00000073459	10090.ENSMUSP00000073261	0	0	0	0	0.152	0	0	0	0.151
ARK72_MOUSE	MYL4_MOUSE	10090.ENSMUSP00000073459	10090.ENSMUSP00000102570	0	0	0	0	0	0.117	0	0.100	0.171
ARK72_MOUSE	ADH7_MOUSE	10090.ENSMUSP00000073459	10090.ENSMUSP00000087633	0	0	0	0	0.057	0	0	0.203	0.216
ARK72_MOUSE	XPO1_MOUSE	10090.ENSMUSP00000073459	10090.ENSMUSP00000099933	0	0	0	0	0	0.265	0	0.053	0.274
AT2B4_MOUSE	SMCA5_MOUSE	10090.ENSMUSP00000119242	10090.ENSMUSP00000044361	0	0	0	0	0.044	0.072	0	0.131	0.161
AT2B4_MOUSE	GSK3A_MOUSE	10090.ENSMUSP00000119242	10090.ENSMUSP00000071654	0	0	0	0	0.063	0.076	0	0.144	0.194
BDP1_MOUSE	K2C1_MOUSE	10090.ENSMUSP00000038321	10090.ENSMUSP00000023790	0	0	0	0	0	0	0	0.251	0.250
BDP1_MOUSE	SMCA5_MOUSE	10090.ENSMUSP00000038321	10090.ENSMUSP00000044361	0	0	0	0	0.112	0.066	0	0.081	0.171
BDP1_MOUSE	VP13B_MOUSE	10090.ENSMUSP00000038321	10090.ENSMUSP00000045490	0	0	0	0	0.180	0	0	0	0.180
BDP1_MOUSE	E9Q0F0_MOUSE	10090.ENSMUSP00000038321	10090.ENSMUSP00000126197	0	0	0	0	0	0	0	0.183	0.183
BDP1_MOUSE	THYG_MOUSE	10090.ENSMUSP00000038321	10090.ENSMUSP00000070239	0	0	0	0	0	0	0	0.201	0.201
BDP1_MOUSE	VP26A_MOUSE	10090.ENSMUSP00000038321	10090.ENSMUSP00000090130	0	0	0	0	0.053	0	0	0.432	0.439
BDP1_MOUSE	DYST_MOUSE	10090.ENSMUSP00000038321	10090.ENSMUSP00000138308	0	0	0	0	0.043	0	0	0.502	0.503
CEP78_MOUSE	XPO1_MOUSE	10090.ENSMUSP00000037596	10090.ENSMUSP00000099933	0	0	0	0	0.124	0.052	0	0.065	0.156
CLMN_MOUSE	EHBP1_MOUSE	10090.ENSMUSP00000105563	10090.ENSMUSP00000105191	0	0	0	0.552	0.049	0.421	0	0	0.426
CLMN_MOUSE	ITB4_MOUSE	10090.ENSMUSP00000105563	10090.ENSMUSP00000127604	0	0	0	0	0.052	0.201	0	0	0.210
CLMN_MOUSE	DYST_MOUSE	10090.ENSMUSP00000105563	10090.ENSMUSP00000138308	0	0	0	0.585	0.049	0.222	0	0	0.228
CNN3_MOUSE	NID1_MOUSE	10090.ENSMUSP00000029773	10090.ENSMUSP00000005532	0	0	0	0	0.121	0	0	0.124	0.197
CNN3_MOUSE	K1C13_MOUSE	10090.ENSMUSP00000029773	10090.ENSMUSP00000007275	0	0	0	0	0	0.138	0	0.058	0.153
CNN3_MOUSE	K1C42_MOUSE	10090.ENSMUSP00000029773	10090.ENSMUSP00000017270	0	0	0	0	0	0.138	0	0.058	0.153
CNN3_MOUSE	K2C1_MOUSE	10090.ENSMUSP00000029773	10090.ENSMUSP00000023790	0	0	0	0	0	0.138	0	0.058	0.153
CNN3_MOUSE	STIP1_MOUSE	10090.ENSMUSP00000029773	10090.ENSMUSP00000025918	0	0	0	0	0.054	0.132	0	0.053	0.155
CNN3_MOUSE	SMCA5_MOUSE	10090.ENSMUSP00000029773	10090.ENSMUSP00000044361	0	0	0	0	0.144	0	0	0.047	0.150
CNN3_MOUSE	E9Q0F0_MOUSE	10090.ENSMUSP00000029773	10090.ENSMUSP00000126197	0	0	0	0	0	0.138	0	0.058	0.153
CNN3_MOUSE	A0A0A6YXI5_MOUSE	10090.ENSMUSP00000029773	10090.ENSMUSP00000142003	0	0	0	0	0.056	0.138	0	0.047	0.156
CNN3_MOUSE	EHBP1_MOUSE	10090.ENSMUSP00000029773	10090.ENSMUSP00000105191	0	0	0	0	0.054	0	0	0.188	0.199
CNN3_MOUSE	GSK3A_MOUSE	10090.ENSMUSP00000029773	10090.ENSMUSP00000071654	0	0	0	0	0.046	0.117	0	0.134	0.206
CNN3_MOUSE	MYL4_MOUSE	10090.ENSMUSP00000029773	10090.ENSMUSP00000102570	0	0	0	0	0.087	0.141	0	0.095	0.228
CNN3_MOUSE	FKBP9_MOUSE	10090.ENSMUSP00000029773	10090.ENSMUSP00000031795	0	0	0	0	0.140	0.098	0	0.094	0.236
CNN3_MOUSE	DYST_MOUSE	10090.ENSMUSP00000029773	10090.ENSMUSP00000138308	0	0	0	0	0	0	0	0.359	0.359
CNN3_MOUSE	PLST_MOUSE	10090.ENSMUSP00000029773	10090.ENSMUSP00000109692	0	0	0	0	0.189	0.214	0	0.402	0.586
DPOLB_MOUSE	SMCA5_MOUSE	10090.ENSMUSP00000033938	10090.ENSMUSP00000044361	0	0	0	0	0.053	0	0	0.166	0.176
DYST_MOUSE	NID1_MOUSE	10090.ENSMUSP00000138308	10090.ENSMUSP00000005532	0	0	0	0	0	0	0	0.181	0.181
DYST_MOUSE	K2C1_MOUSE	10090.ENSMUSP00000138308	10090.ENSMUSP00000023790	0	0	0	0	0	0.067	0	0.149	0.172
DYST_MOUSE	CNN3_MOUSE	10090.ENSMUSP00000138308	10090.ENSMUSP00000029773	0	0	0	0	0	0	0	0.359	0.359
DYST_MOUSE	BDP1_MOUSE	10090.ENSMUSP00000138308	10090.ENSMUSP00000038321	0	0	0	0	0.043	0	0	0.502	0.503
DYST_MOUSE	CLMN_MOUSE	10090.ENSMUSP00000138308	10090.ENSMUSP00000105563	0	0	0	0.585	0.049	0.222	0	0	0.228
DYST_MOUSE	ITB4_MOUSE	10090.ENSMUSP00000138308	10090.ENSMUSP00000127604	0	0	0	0	0.084	0.469	0.500	0.841	0.956
DYST_MOUSE	A0A0A6YXI5_MOUSE	10090.ENSMUSP00000138308	10090.ENSMUSP00000142003	0	0	0	0	0.054	0.067	0	0.195	0.227
E9Q0F0_MOUSE	K1C13_MOUSE	10090.ENSMUSP00000126197	10090.ENSMUSP00000007275	0	0	0	0.647	0.314	0.081	0	0.166	0.429
E9Q0F0_MOUSE	K1C42_MOUSE	10090.ENSMUSP00000126197	10090.ENSMUSP00000017270	0	0	0	0.662	0.079	0.081	0	0.173	0.239
E9Q0F0_MOUSE	K2C1_MOUSE	10090.ENSMUSP00000126197	10090.ENSMUSP00000023790	0	0	0	0.836	0.084	0	0.400	0.096	0.459
E9Q0F0_MOUSE	CNN3_MOUSE	10090.ENSMUSP00000126197	10090.ENSMUSP00000029773	0	0	0	0	0	0.138	0	0.058	0.153
E9Q0F0_MOUSE	BDP1_MOUSE	10090.ENSMUSP00000126197	10090.ENSMUSP00000038321	0	0	0	0	0	0	0	0.183	0.183
E9Q0F0_MOUSE	MYL4_MOUSE	10090.ENSMUSP00000126197	10090.ENSMUSP00000102570	0	0	0	0	0.050	0.103	0	0.113	0.178
E9Q0F0_MOUSE	EHBP1_MOUSE	10090.ENSMUSP00000126197	10090.ENSMUSP00000105191	0	0	0	0	0	0	0	0.289	0.289
E9Q0F0_MOUSE	A0A0A6YXI5_MOUSE	10090.ENSMUSP00000126197	10090.ENSMUSP00000142003	0	0	0	0	0.204	0.100	0	0.199	0.376
EHBP1_MOUSE	K1C42_MOUSE	10090.ENSMUSP00000105191	10090.ENSMUSP00000017270	0	0	0	0	0	0.222	0	0	0.222
EHBP1_MOUSE	K2C1_MOUSE	10090.ENSMUSP00000105191	10090.ENSMUSP00000023790	0	0	0	0	0	0	0	0.178	0.177
EHBP1_MOUSE	CNN3_MOUSE	10090.ENSMUSP00000105191	10090.ENSMUSP00000029773	0	0	0	0	0.054	0	0	0.188	0.199
EHBP1_MOUSE	RS23_MOUSE	10090.ENSMUSP00000105191	10090.ENSMUSP00000054490	0	0	0	0	0	0	0	0.159	0.159
EHBP1_MOUSE	VP26A_MOUSE	10090.ENSMUSP00000105191	10090.ENSMUSP00000090130	0	0	0	0	0.076	0	0	0.121	0.153
EHBP1_MOUSE	PLST_MOUSE	10090.ENSMUSP00000105191	10090.ENSMUSP00000109692	0	0	0	0	0.071	0.096	0	0.125	0.200
EHBP1_MOUSE	E9Q0F0_MOUSE	10090.ENSMUSP00000105191	10090.ENSMUSP00000126197	0	0	0	0	0	0	0	0.289	0.289
EHBP1_MOUSE	CLMN_MOUSE	10090.ENSMUSP00000105191	10090.ENSMUSP00000105563	0	0	0	0.552	0.049	0.421	0	0	0.426
ENSA_MOUSE	WEE2_MOUSE	10090.ENSMUSP00000051799	10090.ENSMUSP00000038754	0	0	0	0	0.065	0.093	0	0.209	0.270
FKBP9_MOUSE	NID1_MOUSE	10090.ENSMUSP00000031795	10090.ENSMUSP00000005532	0	0	0	0	0.211	0.061	0	0.151	0.316
FKBP9_MOUSE	CNN3_MOUSE	10090.ENSMUSP00000031795	10090.ENSMUSP00000029773	0	0	0	0	0.140	0.098	0	0.094	0.236
FKBP9_MOUSE	MYL4_MOUSE	10090.ENSMUSP00000031795	10090.ENSMUSP00000102570	0	0	0	0	0.077	0.141	0	0.066	0.194
FKBP9_MOUSE	PLST_MOUSE	10090.ENSMUSP00000031795	10090.ENSMUSP00000109692	0	0	0	0	0.234	0.061	0	0.068	0.271
FUBP2_MOUSE	RS23_MOUSE	10090.ENSMUSP00000007814	10090.ENSMUSP00000054490	0	0	0	0	0.087	0	0	0.125	0.167
FUBP2_MOUSE	PLST_MOUSE	10090.ENSMUSP00000007814	10090.ENSMUSP00000109692	0	0	0	0	0	0	0	0.179	0.179
FUBP2_MOUSE	SMCA5_MOUSE	10090.ENSMUSP00000007814	10090.ENSMUSP00000044361	0	0	0	0	0.149	0	0	0.100	0.201
FUBP2_MOUSE	XPO1_MOUSE	10090.ENSMUSP00000007814	10090.ENSMUSP00000099933	0	0	0	0	0.104	0.061	0	0.176	0.246
FUBP2_MOUSE	HNRPD_MOUSE	10090.ENSMUSP00000007814	10090.ENSMUSP00000132735	0	0	0	0	0.124	0.312	0	0.911	0.942
GCSH_MOUSE	ABCF3_MOUSE	10090.ENSMUSP00000037131	10090.ENSMUSP00000003319	0	0	0	0	0.046	0	0	0.150	0.154
GCSH_MOUSE	ADH7_MOUSE	10090.ENSMUSP00000037131	10090.ENSMUSP00000087633	0	0	0	0	0	0	0	0.158	0.157
GCSH_MOUSE	ACOX2_MOUSE	10090.ENSMUSP00000037131	10090.ENSMUSP00000126464	0	0	0	0	0.067	0	0	0.227	0.248
GCSH_MOUSE	RS23_MOUSE	10090.ENSMUSP00000037131	10090.ENSMUSP00000054490	0	0	0	0	0.065	0	0	0.256	0.274
GCSH_MOUSE	KAT3_MOUSE	10090.ENSMUSP00000037131	10090.ENSMUSP00000101825	0	0	0	0	0.110	0	0	0.513	0.549
GGT7_MOUSE	ADH7_MOUSE	10090.ENSMUSP00000029131	10090.ENSMUSP00000087633	0	0	0	0	0	0	0	0.169	0.169
GSK3A_MOUSE	CNN3_MOUSE	10090.ENSMUSP00000071654	10090.ENSMUSP00000029773	0	0	0	0	0.046	0.117	0	0.134	0.206
GSK3A_MOUSE	NEK9_MOUSE	10090.ENSMUSP00000071654	10090.ENSMUSP00000049056	0	0	0	0.596	0.086	0.082	0	0.086	0.167
GSK3A_MOUSE	AT2B4_MOUSE	10090.ENSMUSP00000071654	10090.ENSMUSP00000119242	0	0	0	0	0.063	0.076	0	0.144	0.194
HNRPD_MOUSE	ABCF3_MOUSE	10090.ENSMUSP00000132735	10090.ENSMUSP00000003319	0	0	0	0	0.068	0.063	0	0.150	0.193
HNRPD_MOUSE	FUBP2_MOUSE	10090.ENSMUSP00000132735	10090.ENSMUSP00000007814	0	0	0	0	0.124	0.312	0	0.911	0.942
HNRPD_MOUSE	STIP1_MOUSE	10090.ENSMUSP00000132735	10090.ENSMUSP00000025918	0	0	0	0	0.116	0.051	0	0.127	0.204
HNRPD_MOUSE	SMCA5_MOUSE	10090.ENSMUSP00000132735	10090.ENSMUSP00000044361	0	0	0	0	0.195	0.080	0	0.132	0.301
HNRPD_MOUSE	RS23_MOUSE	10090.ENSMUSP00000132735	10090.ENSMUSP00000054490	0	0	0	0	0.088	0.253	0	0	0.289
HNRPD_MOUSE	XPO1_MOUSE	10090.ENSMUSP00000132735	10090.ENSMUSP00000099933	0	0	0	0	0.084	0.062	0	0.277	0.325
HNRPD_MOUSE	HP1B3_MOUSE	10090.ENSMUSP00000132735	10090.ENSMUSP00000132614	0	0	0	0	0.069	0.096	0	0.081	0.159
HP1B3_MOUSE	SMCA5_MOUSE	10090.ENSMUSP00000132614	10090.ENSMUSP00000044361	0	0	0	0	0.067	0.070	0	0.159	0.207
HP1B3_MOUSE	RS23_MOUSE	10090.ENSMUSP00000132614	10090.ENSMUSP00000054490	0	0	0	0	0.053	0	0	0.152	0.162
HP1B3_MOUSE	PLST_MOUSE	10090.ENSMUSP00000132614	10090.ENSMUSP00000109692	0	0	0	0	0.060	0	0	0.139	0.156
HP1B3_MOUSE	HNRPD_MOUSE	10090.ENSMUSP00000132614	10090.ENSMUSP00000132735	0	0	0	0	0.069	0.096	0	0.081	0.159
IBP3_MOUSE	NID1_MOUSE	10090.ENSMUSP00000020702	10090.ENSMUSP00000005532	0	0	0	0	0.104	0	0	0.150	0.205
IBP3_MOUSE	A1AG2_MOUSE	10090.ENSMUSP00000020702	10090.ENSMUSP00000074810	0	0	0	0	0.052	0	0	0.147	0.156
IBP3_MOUSE	THYG_MOUSE	10090.ENSMUSP00000020702	10090.ENSMUSP00000070239	0	0	0	0	0	0	0	0.190	0.190
ITB4_MOUSE	NID1_MOUSE	10090.ENSMUSP00000127604	10090.ENSMUSP00000005532	0	0	0	0	0.064	0	0	0.277	0.294
ITB4_MOUSE	K1C13_MOUSE	10090.ENSMUSP00000127604	10090.ENSMUSP00000007275	0	0	0	0	0.104	0	0	0.256	0.305
ITB4_MOUSE	K2C1_MOUSE	10090.ENSMUSP00000127604	10090.ENSMUSP00000023790	0	0	0	0	0.055	0	0	0.360	0.369
ITB4_MOUSE	CLMN_MOUSE	10090.ENSMUSP00000127604	10090.ENSMUSP00000105563	0	0	0	0	0.052	0.201	0	0	0.210
ITB4_MOUSE	A0A0A6YXI5_MOUSE	10090.ENSMUSP00000127604	10090.ENSMUSP00000142003	0	0	0	0	0.046	0.053	0	0.283	0.296
ITB4_MOUSE	DYST_MOUSE	10090.ENSMUSP00000127604	10090.ENSMUSP00000138308	0	0	0	0	0.084	0.469	0.500	0.841	0.956
K1C13_MOUSE	CNN3_MOUSE	10090.ENSMUSP00000007275	10090.ENSMUSP00000029773	0	0	0	0	0	0.138	0	0.058	0.153
K1C13_MOUSE	ADH7_MOUSE	10090.ENSMUSP00000007275	10090.ENSMUSP00000087633	0	0	0	0	0.090	0	0	0.145	0.189
K1C13_MOUSE	MYL4_MOUSE	10090.ENSMUSP00000007275	10090.ENSMUSP00000102570	0	0	0	0	0	0.103	0	0.135	0.190
K1C13_MOUSE	K2C1_MOUSE	10090.ENSMUSP00000007275	10090.ENSMUSP00000023790	0	0	0	0.779	0.108	0.081	0	0.166	0.256
K1C13_MOUSE	ITB4_MOUSE	10090.ENSMUSP00000007275	10090.ENSMUSP00000127604	0	0	0	0	0.104	0	0	0.256	0.305
K1C13_MOUSE	E9Q0F0_MOUSE	10090.ENSMUSP00000007275	10090.ENSMUSP00000126197	0	0	0	0.647	0.314	0.081	0	0.166	0.429
K1C13_MOUSE	A0A0A6YXI5_MOUSE	10090.ENSMUSP00000007275	10090.ENSMUSP00000142003	0	0	0	0	0.181	0.100	0	0.368	0.493
K1C42_MOUSE	CNN3_MOUSE	10090.ENSMUSP00000017270	10090.ENSMUSP00000029773	0	0	0	0	0	0.138	0	0.058	0.153
K1C42_MOUSE	NEK9_MOUSE	10090.ENSMUSP00000017270	10090.ENSMUSP00000049056	0	0	0	0	0.045	0.061	0	0.197	0.217
K1C42_MOUSE	EHBP1_MOUSE	10090.ENSMUSP00000017270	10090.ENSMUSP00000105191	0	0	0	0	0	0.222	0	0	0.222
K1C42_MOUSE	E9Q0F0_MOUSE	10090.ENSMUSP00000017270	10090.ENSMUSP00000126197	0	0	0	0.662	0.079	0.081	0	0.173	0.239
K1C42_MOUSE	RS23_MOUSE	10090.ENSMUSP00000017270	10090.ENSMUSP00000054490	0	0	0	0	0.064	0.094	0	0.190	0.253
K2C1_MOUSE	K1C13_MOUSE	10090.ENSMUSP00000023790	10090.ENSMUSP00000007275	0	0	0	0.779	0.108	0.081	0	0.166	0.256
K2C1_MOUSE	CNN3_MOUSE	10090.ENSMUSP00000023790	10090.ENSMUSP00000029773	0	0	0	0	0	0.138	0	0.058	0.153
K2C1_MOUSE	STIP1_MOUSE	10090.ENSMUSP00000023790	10090.ENSMUSP00000025918	0	0	0	0	0	0.113	0	0.086	0.155
K2C1_MOUSE	DYST_MOUSE	10090.ENSMUSP00000023790	10090.ENSMUSP00000138308	0	0	0	0	0	0.067	0	0.149	0.172
K2C1_MOUSE	EHBP1_MOUSE	10090.ENSMUSP00000023790	10090.ENSMUSP00000105191	0	0	0	0	0	0	0	0.178	0.177
K2C1_MOUSE	BDP1_MOUSE	10090.ENSMUSP00000023790	10090.ENSMUSP00000038321	0	0	0	0	0	0	0	0.251	0.250
K2C1_MOUSE	ITB4_MOUSE	10090.ENSMUSP00000023790	10090.ENSMUSP00000127604	0	0	0	0	0.055	0	0	0.360	0.369
K2C1_MOUSE	E9Q0F0_MOUSE	10090.ENSMUSP00000023790	10090.ENSMUSP00000126197	0	0	0	0.836	0.084	0	0.400	0.096	0.459
K2C1_MOUSE	A0A0A6YXI5_MOUSE	10090.ENSMUSP00000023790	10090.ENSMUSP00000142003	0	0	0	0	0.386	0.100	0	0.870	0.921
KAT3_MOUSE	GCSH_MOUSE	10090.ENSMUSP00000101825	10090.ENSMUSP00000037131	0	0	0	0	0.110	0	0	0.513	0.549
KAT3_MOUSE	ADH7_MOUSE	10090.ENSMUSP00000101825	10090.ENSMUSP00000087633	0	0	0	0	0.089	0.066	0	0.099	0.166
KAT3_MOUSE	ACOX2_MOUSE	10090.ENSMUSP00000101825	10090.ENSMUSP00000126464	0	0	0	0	0.129	0	0	0.152	0.231
LTOR3_MOUSE	RS23_MOUSE	10090.ENSMUSP00000130811	10090.ENSMUSP00000054490	0	0	0	0	0.096	0.132	0	0.236	0.348
LTOR3_MOUSE	VP26A_MOUSE	10090.ENSMUSP00000130811	10090.ENSMUSP00000090130	0	0	0	0	0.153	0.045	0	0.081	0.191
MLF2_MOUSE	STIP1_MOUSE	10090.ENSMUSP00000135920	10090.ENSMUSP00000025918	0	0	0	0	0.153	0.102	0	0.046	0.211
MLF2_MOUSE	MTX1_MOUSE	10090.ENSMUSP00000135920	10090.ENSMUSP00000073261	0	0	0	0	0.098	0	0	0.196	0.244
MTX1_MOUSE	ARK72_MOUSE	10090.ENSMUSP00000073261	10090.ENSMUSP00000073459	0	0	0	0	0.152	0	0	0	0.151
MTX1_MOUSE	MLF2_MOUSE	10090.ENSMUSP00000073261	10090.ENSMUSP00000135920	0	0	0	0	0.098	0	0	0.196	0.244
MYL4_MOUSE	NID1_MOUSE	10090.ENSMUSP00000102570	10090.ENSMUSP00000005532	0	0	0	0	0.053	0	0	0.146	0.156
MYL4_MOUSE	K1C13_MOUSE	10090.ENSMUSP00000102570	10090.ENSMUSP00000007275	0	0	0	0	0	0.103	0	0.135	0.190
MYL4_MOUSE	CNN3_MOUSE	10090.ENSMUSP00000102570	10090.ENSMUSP00000029773	0	0	0	0	0.087	0.141	0	0.095	0.228
MYL4_MOUSE	FKBP9_MOUSE	10090.ENSMUSP00000102570	10090.ENSMUSP00000031795	0	0	0	0	0.077	0.141	0	0.066	0.194
MYL4_MOUSE	ARK72_MOUSE	10090.ENSMUSP00000102570	10090.ENSMUSP00000073459	0	0	0	0	0	0.117	0	0.100	0.171
MYL4_MOUSE	E9Q0F0_MOUSE	10090.ENSMUSP00000102570	10090.ENSMUSP00000126197	0	0	0	0	0.050	0.103	0	0.113	0.178
NEK9_MOUSE	K1C42_MOUSE	10090.ENSMUSP00000049056	10090.ENSMUSP00000017270	0	0	0	0	0.045	0.061	0	0.197	0.217
NEK9_MOUSE	GSK3A_MOUSE	10090.ENSMUSP00000049056	10090.ENSMUSP00000071654	0	0	0	0.596	0.086	0.082	0	0.086	0.167
NEK9_MOUSE	XPO1_MOUSE	10090.ENSMUSP00000049056	10090.ENSMUSP00000099933	0	0	0	0	0.048	0.125	0	0.093	0.178
NID1_MOUSE	MYL4_MOUSE	10090.ENSMUSP00000005532	10090.ENSMUSP00000102570	0	0	0	0	0.053	0	0	0.146	0.156
NID1_MOUSE	DYST_MOUSE	10090.ENSMUSP00000005532	10090.ENSMUSP00000138308	0	0	0	0	0	0	0	0.181	0.181
NID1_MOUSE	CNN3_MOUSE	10090.ENSMUSP00000005532	10090.ENSMUSP00000029773	0	0	0	0	0.121	0	0	0.124	0.197
NID1_MOUSE	IBP3_MOUSE	10090.ENSMUSP00000005532	10090.ENSMUSP00000020702	0	0	0	0	0.104	0	0	0.150	0.205
NID1_MOUSE	ITB4_MOUSE	10090.ENSMUSP00000005532	10090.ENSMUSP00000127604	0	0	0	0	0.064	0	0	0.277	0.294
NID1_MOUSE	FKBP9_MOUSE	10090.ENSMUSP00000005532	10090.ENSMUSP00000031795	0	0	0	0	0.211	0.061	0	0.151	0.316
PLST_MOUSE	FUBP2_MOUSE	10090.ENSMUSP00000109692	10090.ENSMUSP00000007814	0	0	0	0	0	0	0	0.179	0.179
PLST_MOUSE	CNN3_MOUSE	10090.ENSMUSP00000109692	10090.ENSMUSP00000029773	0	0	0	0	0.189	0.214	0	0.402	0.586
PLST_MOUSE	FKBP9_MOUSE	10090.ENSMUSP00000109692	10090.ENSMUSP00000031795	0	0	0	0	0.234	0.061	0	0.068	0.271
PLST_MOUSE	RS23_MOUSE	10090.ENSMUSP00000109692	10090.ENSMUSP00000054490	0	0	0	0	0	0	0	0.184	0.184
PLST_MOUSE	EHBP1_MOUSE	10090.ENSMUSP00000109692	10090.ENSMUSP00000105191	0	0	0	0	0.071	0.096	0	0.125	0.200
PLST_MOUSE	HP1B3_MOUSE	10090.ENSMUSP00000109692	10090.ENSMUSP00000132614	0	0	0	0	0.060	0	0	0.139	0.156
PRCA1_MOUSE	RS23_MOUSE	10090.ENSMUSP00000086022	10090.ENSMUSP00000054490	0	0	0	0	0.068	0.371	0	0.118	0.437
Q91X36_MOUSE	ADH7_MOUSE	10090.ENSMUSP00000000755	10090.ENSMUSP00000087633	0	0	0	0	0.084	0	0	0.292	0.324
RS23_MOUSE	ABCF3_MOUSE	10090.ENSMUSP00000054490	10090.ENSMUSP00000003319	0	0	0	0	0.086	0.561	0	0.162	0.634
RS23_MOUSE	FUBP2_MOUSE	10090.ENSMUSP00000054490	10090.ENSMUSP00000007814	0	0	0	0	0.087	0	0	0.125	0.167
RS23_MOUSE	K1C42_MOUSE	10090.ENSMUSP00000054490	10090.ENSMUSP00000017270	0	0	0	0	0.064	0.094	0	0.190	0.253
RS23_MOUSE	GCSH_MOUSE	10090.ENSMUSP00000054490	10090.ENSMUSP00000037131	0	0	0	0	0.065	0	0	0.256	0.274
RS23_MOUSE	EHBP1_MOUSE	10090.ENSMUSP00000054490	10090.ENSMUSP00000105191	0	0	0	0	0	0	0	0.159	0.159
RS23_MOUSE	HP1B3_MOUSE	10090.ENSMUSP00000054490	10090.ENSMUSP00000132614	0	0	0	0	0.053	0	0	0.152	0.162
RS23_MOUSE	PLST_MOUSE	10090.ENSMUSP00000054490	10090.ENSMUSP00000109692	0	0	0	0	0	0	0	0.184	0.184
RS23_MOUSE	HNRPD_MOUSE	10090.ENSMUSP00000054490	10090.ENSMUSP00000132735	0	0	0	0	0.088	0.253	0	0	0.289
RS23_MOUSE	LTOR3_MOUSE	10090.ENSMUSP00000054490	10090.ENSMUSP00000130811	0	0	0	0	0.096	0.132	0	0.236	0.348
RS23_MOUSE	PRCA1_MOUSE	10090.ENSMUSP00000054490	10090.ENSMUSP00000086022	0	0	0	0	0.068	0.371	0	0.118	0.437
SMCA5_MOUSE	FUBP2_MOUSE	10090.ENSMUSP00000044361	10090.ENSMUSP00000007814	0	0	0	0	0.149	0	0	0.100	0.201
SMCA5_MOUSE	CNN3_MOUSE	10090.ENSMUSP00000044361	10090.ENSMUSP00000029773	0	0	0	0	0.144	0	0	0.047	0.150
SMCA5_MOUSE	DPOLB_MOUSE	10090.ENSMUSP00000044361	10090.ENSMUSP00000033938	0	0	0	0	0.053	0	0	0.166	0.176
SMCA5_MOUSE	BDP1_MOUSE	10090.ENSMUSP00000044361	10090.ENSMUSP00000038321	0	0	0	0	0.112	0.066	0	0.081	0.171
SMCA5_MOUSE	AT2B4_MOUSE	10090.ENSMUSP00000044361	10090.ENSMUSP00000119242	0	0	0	0	0.044	0.072	0	0.131	0.161
SMCA5_MOUSE	HP1B3_MOUSE	10090.ENSMUSP00000044361	10090.ENSMUSP00000132614	0	0	0	0	0.067	0.070	0	0.159	0.207
SMCA5_MOUSE	T22D4_MOUSE	10090.ENSMUSP00000044361	10090.ENSMUSP00000098108	0	0	0	0	0	0	0	0.221	0.221
SMCA5_MOUSE	HNRPD_MOUSE	10090.ENSMUSP00000044361	10090.ENSMUSP00000132735	0	0	0	0	0.195	0.080	0	0.132	0.301
SMCA5_MOUSE	XPO1_MOUSE	10090.ENSMUSP00000044361	10090.ENSMUSP00000099933	0	0	0	0	0.356	0.082	0	0.104	0.424
STIP1_MOUSE	K2C1_MOUSE	10090.ENSMUSP00000025918	10090.ENSMUSP00000023790	0	0	0	0	0	0.113	0	0.086	0.155
STIP1_MOUSE	XPO1_MOUSE	10090.ENSMUSP00000025918	10090.ENSMUSP00000099933	0	0	0	0	0.129	0	0	0.064	0.150
STIP1_MOUSE	CNN3_MOUSE	10090.ENSMUSP00000025918	10090.ENSMUSP00000029773	0	0	0	0	0.054	0.132	0	0.053	0.155
STIP1_MOUSE	ARK72_MOUSE	10090.ENSMUSP00000025918	10090.ENSMUSP00000073459	0	0	0	0	0.048	0	0	0.182	0.188
STIP1_MOUSE	HNRPD_MOUSE	10090.ENSMUSP00000025918	10090.ENSMUSP00000132735	0	0	0	0	0.116	0.051	0	0.127	0.204
STIP1_MOUSE	MLF2_MOUSE	10090.ENSMUSP00000025918	10090.ENSMUSP00000135920	0	0	0	0	0.153	0.102	0	0.046	0.211
T22D4_MOUSE	SMCA5_MOUSE	10090.ENSMUSP00000098108	10090.ENSMUSP00000044361	0	0	0	0	0	0	0	0.221	0.221
THYG_MOUSE	IBP3_MOUSE	10090.ENSMUSP00000070239	10090.ENSMUSP00000020702	0	0	0	0	0	0	0	0.190	0.190
THYG_MOUSE	BDP1_MOUSE	10090.ENSMUSP00000070239	10090.ENSMUSP00000038321	0	0	0	0	0	0	0	0.201	0.201
THYG_MOUSE	A1AG2_MOUSE	10090.ENSMUSP00000070239	10090.ENSMUSP00000074810	0	0	0	0	0.064	0	0	0.181	0.201
VP13B_MOUSE	BDP1_MOUSE	10090.ENSMUSP00000045490	10090.ENSMUSP00000038321	0	0	0	0	0.180	0	0	0	0.180
VP26A_MOUSE	BDP1_MOUSE	10090.ENSMUSP00000090130	10090.ENSMUSP00000038321	0	0	0	0	0.053	0	0	0.432	0.439
VP26A_MOUSE	EHBP1_MOUSE	10090.ENSMUSP00000090130	10090.ENSMUSP00000105191	0	0	0	0	0.076	0	0	0.121	0.153
VP26A_MOUSE	LTOR3_MOUSE	10090.ENSMUSP00000090130	10090.ENSMUSP00000130811	0	0	0	0	0.153	0.045	0	0.081	0.191
WEE2_MOUSE	ENSA_MOUSE	10090.ENSMUSP00000038754	10090.ENSMUSP00000051799	0	0	0	0	0.065	0.093	0	0.209	0.270
XPO1_MOUSE	FUBP2_MOUSE	10090.ENSMUSP00000099933	10090.ENSMUSP00000007814	0	0	0	0	0.104	0.061	0	0.176	0.246
XPO1_MOUSE	STIP1_MOUSE	10090.ENSMUSP00000099933	10090.ENSMUSP00000025918	0	0	0	0	0.129	0	0	0.064	0.150
XPO1_MOUSE	CEP78_MOUSE	10090.ENSMUSP00000099933	10090.ENSMUSP00000037596	0	0	0	0	0.124	0.052	0	0.065	0.156
XPO1_MOUSE	SMCA5_MOUSE	10090.ENSMUSP00000099933	10090.ENSMUSP00000044361	0	0	0	0	0.356	0.082	0	0.104	0.424
XPO1_MOUSE	NEK9_MOUSE	10090.ENSMUSP00000099933	10090.ENSMUSP00000049056	0	0	0	0	0.048	0.125	0	0.093	0.178
XPO1_MOUSE	ARK72_MOUSE	10090.ENSMUSP00000099933	10090.ENSMUSP00000073459	0	0	0	0	0	0.265	0	0.053	0.274
XPO1_MOUSE	HNRPD_MOUSE	10090.ENSMUSP00000099933	10090.ENSMUSP00000132735	0	0	0	0	0.084	0.062	0	0.277	0.325
